# Supplementary material for: Using a Seed-Network to Query Multiple Large-Scale Gene Expression Datasets from the Developing Retina in Order to Identify and Prioritize Experimental Targets
Source: Bioinform Biol Insights. 2008 Feb 1;2:401–12. doi: 10.4137/bbi.s417 (PMC2735966; doi:10.4137/bbi.s417)
Supplement: Supplementary Table 1 — Genes the correlate with multiple seed genes. Genes that correlate with multiple seed genes (correlation value of 0.65 or greater in at least two datasets) are listed. A correlation of 0 in this table indicates that the gene was not present in a particular dataset. [file Supp_table_1.xls]

## Sheet: multiple
Number Correlated Seed Genes	Seed gene	EntrezGeneID	SAGE	cDNA Microarray	MOE430.2.0	Mu74Av_2	Mu74Av-2	number that overlap	mean correlation	gene symbol	gene name	kegg pathway	GO annotation
4	Crx	11836	0.764	0.69	0.684	0	0	3	0.713	Araf	v-raf murine sarcoma 3611 viral oncogene homolog		ATP binding///cellular physiological process///diacylglycerol binding///intracellular signaling cascade///kinase activity///metal ion binding///mitochondrion///nucleotide binding///protein amino acid phosphorylation///protein binding///protein kinase activity///protein serine/threonine kinase activity///protein-tyrosine kinase activity///receptor signaling protein activity///regulation of progres…
4	Nrl	11836	0.783	0.929	0.821	0.8	0	4	0.833	Araf	v-raf murine sarcoma 3611 viral oncogene homolog		ATP binding///cellular physiological process///diacylglycerol binding///intracellular signaling cascade///kinase activity///metal ion binding///mitochondrion///nucleotide binding///protein amino acid phosphorylation///protein binding///protein kinase activity///protein serine/threonine kinase activity///protein-tyrosine kinase activity///receptor signaling protein activity///regulation of progres…
4	Rho	11836	0	0	0.975	0.7	0	2	0.837	Araf	v-raf murine sarcoma 3611 viral oncogene homolog		ATP binding///cellular physiological process///diacylglycerol binding///intracellular signaling cascade///kinase activity///metal ion binding///mitochondrion///nucleotide binding///protein amino acid phosphorylation///protein binding///protein kinase activity///protein serine/threonine kinase activity///protein-tyrosine kinase activity///receptor signaling protein activity///regulation of progres…
4	Nr2e3	11836	0.827	0	0.821	0	0	2	0.824	Araf	v-raf murine sarcoma 3611 viral oncogene homolog		ATP binding///cellular physiological process///diacylglycerol binding///intracellular signaling cascade///kinase activity///metal ion binding///mitochondrion///nucleotide binding///protein amino acid phosphorylation///protein binding///protein kinase activity///protein serine/threonine kinase activity///protein-tyrosine kinase activity///receptor signaling protein activity///regulation of progres…
4	Crx	11931	0.887	0	0.667	0	0	2	0.777	Atp1b1	ATPase, Na+/K+ transporting, beta 1 polypeptide		basolateral plasma membrane///integral to membrane///ion transport///membrane///plasma membrane///potassium ion binding///potassium ion transport///sodium ion binding///sodium ion transport///sodium:potassium-exchanging ATPase activity///transport
4	Nr2e3	11931	0.729	0	0.7	0	0	2	0.715	Atp1b1	ATPase, Na+/K+ transporting, beta 1 polypeptide		basolateral plasma membrane///integral to membrane///ion transport///membrane///plasma membrane///potassium ion binding///potassium ion transport///sodium ion binding///sodium ion transport///sodium:potassium-exchanging ATPase activity///transport
4	Nrl	11931	0.913	0	0.7	0	0	2	0.806	Atp1b1	ATPase, Na+/K+ transporting, beta 1 polypeptide		basolateral plasma membrane///integral to membrane///ion transport///membrane///plasma membrane///potassium ion binding///potassium ion transport///sodium ion binding///sodium ion transport///sodium:potassium-exchanging ATPase activity///transport
4	Rho	11931	0.733	0	0.9	0.9	0	3	0.844	Atp1b1	ATPase, Na+/K+ transporting, beta 1 polypeptide		basolateral plasma membrane///integral to membrane///ion transport///membrane///plasma membrane///potassium ion binding///potassium ion transport///sodium ion binding///sodium ion transport///sodium:potassium-exchanging ATPase activity///transport
4	Rho	13010	0.732	0	0.9	1	0.934	4	0.892	Cst3	cystatin C		cysteine protease inhibitor activity///endopeptidase inhibitor activity///extracellular space
4	Crx	13010	0.844	0	0.667	0	0	2	0.756	Cst3	cystatin C		cysteine protease inhibitor activity///endopeptidase inhibitor activity///extracellular space
4	Nr2e3	13010	0.707	0	0.7	0	0	2	0.703	Cst3	cystatin C		cysteine protease inhibitor activity///endopeptidase inhibitor activity///extracellular space
4	Nrl	13010	0.869	0.81	0.7	0	0.945	4	0.831	Cst3	cystatin C		cysteine protease inhibitor activity///endopeptidase inhibitor activity///extracellular space
4	Nrl	13191	0.884	0.905	0	0	0.845	3	0.878	Dctn1	dynactin 1	Huntington's disease	cytoskeleton///dynein complex///microtubule///motor activity///protein binding
4	Rho	13191	0.762	0	0	0	0.765	2	0.764	Dctn1	dynactin 1	Huntington's disease	cytoskeleton///dynein complex///microtubule///motor activity///protein binding
4	Crx	13191	0.884	0.905	0	0.7	0	3	0.83	Dctn1	dynactin 1	Huntington's disease	cytoskeleton///dynein complex///microtubule///motor activity///protein binding
4	Chx10	13191	0	0	0.667	0.7	0.806	3	0.724	Dctn1	dynactin 1	Huntington's disease	cytoskeleton///dynein complex///microtubule///motor activity///protein binding
4	Nrl	13807	0.883	0.881	0.7	0	0	3	0.821	Eno2	enolase 2, gamma neuronal	Glycolysis / Gluconeogenesis///Phenylalanine, tyrosine and tryptophan biosynthesis	glycolysis///lyase activity///magnesium ion binding///metal ion binding///phosphopyruvate hydratase activity///phosphopyruvate hydratase complex
4	Rho	13807	0.714	0	0.9	0.9	0	3	0.838	Eno2	enolase 2, gamma neuronal	Glycolysis / Gluconeogenesis///Phenylalanine, tyrosine and tryptophan biosynthesis	glycolysis///lyase activity///magnesium ion binding///metal ion binding///phosphopyruvate hydratase activity///phosphopyruvate hydratase complex
4	Crx	13807	0.883	0.69	0.667	0	0	3	0.747	Eno2	enolase 2, gamma neuronal	Glycolysis / Gluconeogenesis///Phenylalanine, tyrosine and tryptophan biosynthesis	glycolysis///lyase activity///magnesium ion binding///metal ion binding///phosphopyruvate hydratase activity///phosphopyruvate hydratase complex
4	Nr2e3	13807	0.767	0	0.7	0	0	2	0.733	Eno2	enolase 2, gamma neuronal	Glycolysis / Gluconeogenesis///Phenylalanine, tyrosine and tryptophan biosynthesis	glycolysis///lyase activity///magnesium ion binding///metal ion binding///phosphopyruvate hydratase activity///phosphopyruvate hydratase complex
4	Crx	14042	0	0.881	0.667	0.9	0	3	0.816	Ext1	exostoses (multiple) 1	Chondroitin / Heparan sulfate biosynthesis	Golgi stack///N-acetylglucosaminyl-proteoglycan 4-beta-glucuronosyltransferase activity///endoderm development///endoplasmic reticulum///extracellular space///gastrulation///glucuronosyl-N-acetylglucosaminyl-proteoglycan 4-alpha-N-acetylglucosaminyltransferase activity///integral to membrane///membrane///mesoderm development///transferase activity///transferase activity, transferring glycosyl gro…
4	Rho	14042	0	0	1	0	0.847	2	0.924	Ext1	exostoses (multiple) 1	Chondroitin / Heparan sulfate biosynthesis	Golgi stack///N-acetylglucosaminyl-proteoglycan 4-beta-glucuronosyltransferase activity///endoderm development///endoplasmic reticulum///extracellular space///gastrulation///glucuronosyl-N-acetylglucosaminyl-proteoglycan 4-alpha-N-acetylglucosaminyltransferase activity///integral to membrane///membrane///mesoderm development///transferase activity///transferase activity, transferring glycosyl gro…
4	Nr2e3	14042	0	0	0.9	0	0.736	2	0.818	Ext1	exostoses (multiple) 1	Chondroitin / Heparan sulfate biosynthesis	Golgi stack///N-acetylglucosaminyl-proteoglycan 4-beta-glucuronosyltransferase activity///endoderm development///endoplasmic reticulum///extracellular space///gastrulation///glucuronosyl-N-acetylglucosaminyl-proteoglycan 4-alpha-N-acetylglucosaminyltransferase activity///integral to membrane///membrane///mesoderm development///transferase activity///transferase activity, transferring glycosyl gro…
4	Nrl	14042	0	0.762	0.9	0	0.773	3	0.812	Ext1	exostoses (multiple) 1	Chondroitin / Heparan sulfate biosynthesis	Golgi stack///N-acetylglucosaminyl-proteoglycan 4-beta-glucuronosyltransferase activity///endoderm development///endoplasmic reticulum///extracellular space///gastrulation///glucuronosyl-N-acetylglucosaminyl-proteoglycan 4-alpha-N-acetylglucosaminyltransferase activity///integral to membrane///membrane///mesoderm development///transferase activity///transferase activity, transferring glycosyl gro…
4	Crx	14695	0.909	0.905	0	1	0	3	0.938	Gnb3	guanine nucleotide binding protein, beta 3		G-protein coupled receptor protein signaling pathway///GTPase activity///acid phosphatase activity///heterotrimeric G-protein complex///signal transducer activity///signal transduction///small GTPase regulator activity
4	Rb1	14695	0	0	0.7	0	0.736	2	0.718	Gnb3	guanine nucleotide binding protein, beta 3		G-protein coupled receptor protein signaling pathway///GTPase activity///acid phosphatase activity///heterotrimeric G-protein complex///signal transducer activity///signal transduction///small GTPase regulator activity
4	Nrl	14695	0.897	0.905	-0.9	-0.7	0.918	5	0.224	Gnb3	guanine nucleotide binding protein, beta 3		G-protein coupled receptor protein signaling pathway///GTPase activity///acid phosphatase activity///heterotrimeric G-protein complex///signal transducer activity///signal transduction///small GTPase regulator activity
4	Rho	14695	0.744	0	-0.7	-0.8	0.948	4	0.048	Gnb3	guanine nucleotide binding protein, beta 3		G-protein coupled receptor protein signaling pathway///GTPase activity///acid phosphatase activity///heterotrimeric G-protein complex///signal transducer activity///signal transduction///small GTPase regulator activity
4	Crx	14699	0.824	0	0.667	0	0	2	0.746	Gngt1	guanine nucleotide binding protein (G protein), gamma transducing activity polypeptide 1		G-protein coupled receptor protein signaling pathway///GTPase activity///heterotrimeric G-protein complex///membrane///signal transducer activity///signal transduction///small GTPase regulator activity
4	Nr2e3	14699	0.697	0	0.9	0	0	2	0.799	Gngt1	guanine nucleotide binding protein (G protein), gamma transducing activity polypeptide 1		G-protein coupled receptor protein signaling pathway///GTPase activity///heterotrimeric G-protein complex///membrane///signal transducer activity///signal transduction///small GTPase regulator activity
4	Nrl	14699	0.902	0	0.9	0	0.926	3	0.909	Gngt1	guanine nucleotide binding protein (G protein), gamma transducing activity polypeptide 1		G-protein coupled receptor protein signaling pathway///GTPase activity///heterotrimeric G-protein complex///membrane///signal transducer activity///signal transduction///small GTPase regulator activity
4	Rho	14699	0.901	0	1	0	0.979	3	0.96	Gngt1	guanine nucleotide binding protein (G protein), gamma transducing activity polypeptide 1		G-protein coupled receptor protein signaling pathway///GTPase activity///heterotrimeric G-protein complex///membrane///signal transducer activity///signal transduction///small GTPase regulator activity
4	Crx	14800	0	0.786	0.667	0	0	2	0.726	Gria2	glutamate receptor, ionotropic, AMPA2 (alpha 2)	Long-term depression///Neuroactive ligand-receptor interaction///Long-term potentiation	glutamate-gated ion channel activity///integral to membrane///ion channel activity///ion transport///ionotropic glutamate receptor activity///membrane///membrane fraction///postsynaptic membrane///potassium channel activity///potassium ion transport///protein binding///receptor activity///synaptic transmission///transport///transporter activity
4	Nrl	14800	0	0.786	0.9	0	0.773	3	0.819	Gria2	glutamate receptor, ionotropic, AMPA2 (alpha 2)	Long-term depression///Neuroactive ligand-receptor interaction///Long-term potentiation	glutamate-gated ion channel activity///integral to membrane///ion channel activity///ion transport///ionotropic glutamate receptor activity///membrane///membrane fraction///postsynaptic membrane///potassium channel activity///potassium ion transport///protein binding///receptor activity///synaptic transmission///transport///transporter activity
4	Rho	14800	0	0	1	0	0.811	2	0.905	Gria2	glutamate receptor, ionotropic, AMPA2 (alpha 2)	Long-term depression///Neuroactive ligand-receptor interaction///Long-term potentiation	glutamate-gated ion channel activity///integral to membrane///ion channel activity///ion transport///ionotropic glutamate receptor activity///membrane///membrane fraction///postsynaptic membrane///potassium channel activity///potassium ion transport///protein binding///receptor activity///synaptic transmission///transport///transporter activity
4	Nr2e3	14800	0	0	0.9	0	0.736	2	0.818	Gria2	glutamate receptor, ionotropic, AMPA2 (alpha 2)	Long-term depression///Neuroactive ligand-receptor interaction///Long-term potentiation	glutamate-gated ion channel activity///integral to membrane///ion channel activity///ion transport///ionotropic glutamate receptor activity///membrane///membrane fraction///postsynaptic membrane///potassium channel activity///potassium ion transport///protein binding///receptor activity///synaptic transmission///transport///transporter activity
4	Nr2e3	15312	0	0	0.7	0	0.691	2	0.695	Hmgn1	high mobility group nucleosomal binding domain 1		DNA binding///chromatin///chromatin binding///establishment and/or maintenance of chromatin architecture///nucleus///pyrimidine dimer repair via nucleotide-excision repair///response to UV-B///response to UV-C///transcription-coupled nucleotide-excision repair
4	Nrl	15312	0	0.833	0.7	0	0	2	0.767	Hmgn1	high mobility group nucleosomal binding domain 1		DNA binding///chromatin///chromatin binding///establishment and/or maintenance of chromatin architecture///nucleus///pyrimidine dimer repair via nucleotide-excision repair///response to UV-B///response to UV-C///transcription-coupled nucleotide-excision repair
4	Rho	15312	0	0	0.9	1	0	2	0.95	Hmgn1	high mobility group nucleosomal binding domain 1		DNA binding///chromatin///chromatin binding///establishment and/or maintenance of chromatin architecture///nucleus///pyrimidine dimer repair via nucleotide-excision repair///response to UV-B///response to UV-C///transcription-coupled nucleotide-excision repair
4	Crx	15312	0	0.81	0.667	0	0	2	0.738	Hmgn1	high mobility group nucleosomal binding domain 1		DNA binding///chromatin///chromatin binding///establishment and/or maintenance of chromatin architecture///nucleus///pyrimidine dimer repair via nucleotide-excision repair///response to UV-B///response to UV-C///transcription-coupled nucleotide-excision repair
4	Nr2e3	15937	0.653	0	0.7	0	0	2	0.676	Ier3	immediate early response 3		integral to membrane///membrane
4	Crx	15937	0.745	0.833	0.667	0	0	3	0.749	Ier3	immediate early response 3		integral to membrane///membrane
4	Rho	15937	0	0	0.9	1	0	2	0.95	Ier3	immediate early response 3		integral to membrane///membrane
4	Nrl	15937	0.733	0.929	0.7	0	0	3	0.787	Ier3	immediate early response 3		integral to membrane///membrane
4	Crx	16069	0	0.881	0.667	0	0	2	0.774	Igj	immunoglobulin joining chain		antigen binding///extracellular space///humoral immune response
4	Nr2e3	16069	0	0	0.9	0	0.692	2	0.796	Igj	immunoglobulin joining chain		antigen binding///extracellular space///humoral immune response
4	Nrl	16069	0	0.952	0.9	0.9	0.651	4	0.851	Igj	immunoglobulin joining chain		antigen binding///extracellular space///humoral immune response
4	Rho	16069	0	0	1	0	0.758	2	0.879	Igj	immunoglobulin joining chain		antigen binding///extracellular space///humoral immune response
4	Rho	16589	0.728	0	0.9	0.9	0	3	0.843	Uhmk1	U2AF homology motif (UHM) kinase 1		ATP binding///DNA binding///RNA binding///kinase activity///nucleic acid binding///nucleotide binding///nucleus///protein amino acid phosphorylation///protein kinase activity///protein serine/threonine kinase activity///protein-tyrosine kinase activity///transferase activity
4	Nrl	16589	0.809	0.898	0.7	0	0.664	4	0.768	Uhmk1	U2AF homology motif (UHM) kinase 1		ATP binding///DNA binding///RNA binding///kinase activity///nucleic acid binding///nucleotide binding///nucleus///protein amino acid phosphorylation///protein kinase activity///protein serine/threonine kinase activity///protein-tyrosine kinase activity///transferase activity
4	Nr2e3	16589	0.834	0	0.7	0	0	2	0.767	Uhmk1	U2AF homology motif (UHM) kinase 1		ATP binding///DNA binding///RNA binding///kinase activity///nucleic acid binding///nucleotide binding///nucleus///protein amino acid phosphorylation///protein kinase activity///protein serine/threonine kinase activity///protein-tyrosine kinase activity///transferase activity
4	Crx	16589	0.784	0.755	0.667	0	0	3	0.735	Uhmk1	U2AF homology motif (UHM) kinase 1		ATP binding///DNA binding///RNA binding///kinase activity///nucleic acid binding///nucleotide binding///nucleus///protein amino acid phosphorylation///protein kinase activity///protein serine/threonine kinase activity///protein-tyrosine kinase activity///transferase activity
4	Nr2e3	16601	0.666	0	0	0	0.773	2	0.719	Klf9	Kruppel-like factor 9		DNA binding///embryo implantation///metal ion binding///nucleic acid binding///nucleus///progesterone receptor signaling pathway///regulation of transcription///regulation of transcription, DNA-dependent///transcription///transcription regulator activity///zinc ion binding
4	Crx	16601	0.666	0.946	0	0	0	2	0.806	Klf9	Kruppel-like factor 9		DNA binding///embryo implantation///metal ion binding///nucleic acid binding///nucleus///progesterone receptor signaling pathway///regulation of transcription///regulation of transcription, DNA-dependent///transcription///transcription regulator activity///zinc ion binding
4	Nrl	16601	0.729	0.874	0	0	0.855	3	0.819	Klf9	Kruppel-like factor 9		DNA binding///embryo implantation///metal ion binding///nucleic acid binding///nucleus///progesterone receptor signaling pathway///regulation of transcription///regulation of transcription, DNA-dependent///transcription///transcription regulator activity///zinc ion binding
4	Rho	16601	0	0	0.7	0.9	0.875	3	0.825	Klf9	Kruppel-like factor 9		DNA binding///embryo implantation///metal ion binding///nucleic acid binding///nucleus///progesterone receptor signaling pathway///regulation of transcription///regulation of transcription, DNA-dependent///transcription///transcription regulator activity///zinc ion binding
4	Crx	17245	0.81	0.762	0.821	0	0	3	0.798	Mdm1	transformed mouse 3T3 cell double minute 1		nucleus
4	Rho	17245	0.888	0	0.9	0	0	2	0.894	Mdm1	transformed mouse 3T3 cell double minute 1		nucleus
4	Nr2e3	17245	0.726	0	0.8	0	0	2	0.763	Mdm1	transformed mouse 3T3 cell double minute 1		nucleus
4	Nrl	17245	0.874	0	0.8	0	0	2	0.837	Mdm1	transformed mouse 3T3 cell double minute 1		nucleus
4	Crx	17436	0	0.69	0.821	0	0	2	0.756	Mod1	malic enzyme, supernatant	Carbon fixation///Pyruvate metabolism	NAD binding///malate dehydrogenase (decarboxylating) activity///malate dehydrogenase (oxaloacetate-decarboxylating) (NADP+) activity///malate metabolism///malic enzyme activity///metal ion binding///oxidoreductase activity///oxidoreductase activity, acting on the CH-OH group of donors, NAD or NADP as acceptor///soluble fraction
4	Chx10	17436	0.842	0	0	0	0.752	2	0.797	Mod1	malic enzyme, supernatant	Carbon fixation///Pyruvate metabolism	NAD binding///malate dehydrogenase (decarboxylating) activity///malate dehydrogenase (oxaloacetate-decarboxylating) (NADP+) activity///malate metabolism///malic enzyme activity///metal ion binding///oxidoreductase activity///oxidoreductase activity, acting on the CH-OH group of donors, NAD or NADP as acceptor///soluble fraction
4	Nrl	17436	0	0.881	0.8	0	0.945	3	0.875	Mod1	malic enzyme, supernatant	Carbon fixation///Pyruvate metabolism	NAD binding///malate dehydrogenase (decarboxylating) activity///malate dehydrogenase (oxaloacetate-decarboxylating) (NADP+) activity///malate metabolism///malic enzyme activity///metal ion binding///oxidoreductase activity///oxidoreductase activity, acting on the CH-OH group of donors, NAD or NADP as acceptor///soluble fraction
4	Rho	17436	0	0	0.9	0.9	0.897	3	0.899	Mod1	malic enzyme, supernatant	Carbon fixation///Pyruvate metabolism	NAD binding///malate dehydrogenase (decarboxylating) activity///malate dehydrogenase (oxaloacetate-decarboxylating) (NADP+) activity///malate metabolism///malic enzyme activity///metal ion binding///oxidoreductase activity///oxidoreductase activity, acting on the CH-OH group of donors, NAD or NADP as acceptor///soluble fraction
4	Rho	18185	0.826	0	0.9	0	0.961	3	0.896	Nrl	neural retina leucine zipper gene		DNA binding///nucleus///positive regulation of rhodopsin gene activity///positive regulation of rhodopsin gene activity///positive regulation of transcription from RNA polymerase II promoter///positive regulation of transcription from RNA polymerase II promoter///protein dimerization activity///regulation of rhodopsin gene activity///regulation of transcription, DNA-dependent///retinal rod cell d…
4	Nrl	18185	1	1	1	1	1	5	1	Nrl	neural retina leucine zipper gene		DNA binding///nucleus///positive regulation of rhodopsin gene activity///positive regulation of rhodopsin gene activity///positive regulation of transcription from RNA polymerase II promoter///positive regulation of transcription from RNA polymerase II promoter///protein dimerization activity///regulation of rhodopsin gene activity///regulation of transcription, DNA-dependent///retinal rod cell d…
4	Nr2e3	18185	0.777	0	1	0	0	2	0.889	Nrl	neural retina leucine zipper gene		DNA binding///nucleus///positive regulation of rhodopsin gene activity///positive regulation of rhodopsin gene activity///positive regulation of transcription from RNA polymerase II promoter///positive regulation of transcription from RNA polymerase II promoter///protein dimerization activity///regulation of rhodopsin gene activity///regulation of transcription, DNA-dependent///retinal rod cell d…
4	Crx	18185	0.974	0.857	0	0	0	2	0.916	Nrl	neural retina leucine zipper gene		DNA binding///nucleus///positive regulation of rhodopsin gene activity///positive regulation of rhodopsin gene activity///positive regulation of transcription from RNA polymerase II promoter///positive regulation of transcription from RNA polymerase II promoter///protein dimerization activity///regulation of rhodopsin gene activity///regulation of transcription, DNA-dependent///retinal rod cell d…
4	Nrl	18245	0	0.905	0	0	0.727	2	0.816	Oaz1	ornithine decarboxylase antizyme		enzyme inhibitor activity///ornithine decarboxylase inhibitor activity///polyamine metabolism
4	Crx	18245	0	0.833	0.947	0	0	2	0.89	Oaz1	ornithine decarboxylase antizyme		enzyme inhibitor activity///ornithine decarboxylase inhibitor activity///polyamine metabolism
4	Rho	18245	0.665	0	0	1	0	2	0.832	Oaz1	ornithine decarboxylase antizyme		enzyme inhibitor activity///ornithine decarboxylase inhibitor activity///polyamine metabolism
4	Rb1	18245	0	0	0.667	0	0.718	2	0.693	Oaz1	ornithine decarboxylase antizyme		enzyme inhibitor activity///ornithine decarboxylase inhibitor activity///polyamine metabolism
4	Nrl	18588	0.94	0.81	0.9	0	0.936	4	0.896	Pde6g	phosphodiesterase 6G, cGMP-specific, rod, gamma	Purine metabolism	3',5'-cyclic-nucleotide phosphodiesterase activity///activation of MAPK activity///cGMP-specific phosphodiesterase activity///hydrolase activity///positive regulation of G-protein coupled receptor protein signaling pathway///positive regulation of epidermal growth factor receptor signaling pathway///protein binding///sensory perception///visual perception
4	Crx	18588	0.902	0	0.667	0	0	2	0.784	Pde6g	phosphodiesterase 6G, cGMP-specific, rod, gamma	Purine metabolism	3',5'-cyclic-nucleotide phosphodiesterase activity///activation of MAPK activity///cGMP-specific phosphodiesterase activity///hydrolase activity///positive regulation of G-protein coupled receptor protein signaling pathway///positive regulation of epidermal growth factor receptor signaling pathway///protein binding///sensory perception///visual perception
4	Rho	18588	0.791	0	1	1	0.98	4	0.943	Pde6g	phosphodiesterase 6G, cGMP-specific, rod, gamma	Purine metabolism	3',5'-cyclic-nucleotide phosphodiesterase activity///activation of MAPK activity///cGMP-specific phosphodiesterase activity///hydrolase activity///positive regulation of G-protein coupled receptor protein signaling pathway///positive regulation of epidermal growth factor receptor signaling pathway///protein binding///sensory perception///visual perception
4	Nr2e3	18588	0.708	0	0.9	0	0	2	0.804	Pde6g	phosphodiesterase 6G, cGMP-specific, rod, gamma	Purine metabolism	3',5'-cyclic-nucleotide phosphodiesterase activity///activation of MAPK activity///cGMP-specific phosphodiesterase activity///hydrolase activity///positive regulation of G-protein coupled receptor protein signaling pathway///positive regulation of epidermal growth factor receptor signaling pathway///protein binding///sensory perception///visual perception
4	Nrl	19058	0	0.667	0.7	0	0	2	0.683	Ppp3r1	protein phosphatase 3, regulatory subunit B, alpha isoform (calcineurin B, type I)	Wnt signaling pathway///Natural killer cell mediated cytotoxicity///B cell receptor signaling pathway///Apoptosis///Calcium signaling pathway///MAPK signaling pathway///Axon guidance///T cell receptor signaling pathway///Long-term potentiation	calcium ion binding///epithelial to mesenchymal transition///heart development
4	Rho	19058	0	0	0.9	1	0	2	0.95	Ppp3r1	protein phosphatase 3, regulatory subunit B, alpha isoform (calcineurin B, type I)	Wnt signaling pathway///Natural killer cell mediated cytotoxicity///B cell receptor signaling pathway///Apoptosis///Calcium signaling pathway///MAPK signaling pathway///Axon guidance///T cell receptor signaling pathway///Long-term potentiation	calcium ion binding///epithelial to mesenchymal transition///heart development
4	Nr2e3	19058	0.67	0	0.7	0	0	2	0.685	Ppp3r1	protein phosphatase 3, regulatory subunit B, alpha isoform (calcineurin B, type I)	Wnt signaling pathway///Natural killer cell mediated cytotoxicity///B cell receptor signaling pathway///Apoptosis///Calcium signaling pathway///MAPK signaling pathway///Axon guidance///T cell receptor signaling pathway///Long-term potentiation	calcium ion binding///epithelial to mesenchymal transition///heart development
4	Crx	19058	0	0.81	0.667	0	0	2	0.738	Ppp3r1	protein phosphatase 3, regulatory subunit B, alpha isoform (calcineurin B, type I)	Wnt signaling pathway///Natural killer cell mediated cytotoxicity///B cell receptor signaling pathway///Apoptosis///Calcium signaling pathway///MAPK signaling pathway///Axon guidance///T cell receptor signaling pathway///Long-term potentiation	calcium ion binding///epithelial to mesenchymal transition///heart development
4	Rho	19126	0.659	0	0.9	0.9	0	3	0.82	Prom1	prominin 1		brush border///extracellular space///integral to membrane///integral to plasma membrane///membrane///microvillus
4	Nr2e3	19126	0.85	0	0.8	0	0	2	0.825	Prom1	prominin 1		brush border///extracellular space///integral to membrane///integral to plasma membrane///membrane///microvillus
4	Nrl	19126	0.832	0.905	0.8	0	0	3	0.845	Prom1	prominin 1		brush border///extracellular space///integral to membrane///integral to plasma membrane///membrane///microvillus
4	Crx	19126	0.844	0.81	0	0	0	2	0.827	Prom1	prominin 1		brush border///extracellular space///integral to membrane///integral to plasma membrane///membrane///microvillus
4	Crx	19245	0.895	0	0.667	0	0	2	0.781	Ptp4a3	protein tyrosine phosphatase 4a3		hydrolase activity///membrane///phosphoprotein phosphatase activity///protein amino acid dephosphorylation///protein tyrosine phosphatase activity///protein tyrosine/serine/threonine phosphatase activity
4	Nrl	19245	0.933	0	0.9	0.7	0.873	4	0.852	Ptp4a3	protein tyrosine phosphatase 4a3		hydrolase activity///membrane///phosphoprotein phosphatase activity///protein amino acid dephosphorylation///protein tyrosine phosphatase activity///protein tyrosine/serine/threonine phosphatase activity
4	Rho	19245	0.734	0	1	0	0.893	3	0.876	Ptp4a3	protein tyrosine phosphatase 4a3		hydrolase activity///membrane///phosphoprotein phosphatase activity///protein amino acid dephosphorylation///protein tyrosine phosphatase activity///protein tyrosine/serine/threonine phosphatase activity
4	Nr2e3	19245	0.676	0	0.9	0	0.7	3	0.759	Ptp4a3	protein tyrosine phosphatase 4a3		hydrolase activity///membrane///phosphoprotein phosphatase activity///protein amino acid dephosphorylation///protein tyrosine phosphatase activity///protein tyrosine/serine/threonine phosphatase activity
4	Nr2e3	19674	0.697	0	0.9	0	0	2	0.799	Rcvrn	recoverin		calcium ion binding///sensory perception///visual perception
4	Nrl	19674	0.902	0.976	0.9	0.8	0.952	5	0.906	Rcvrn	recoverin		calcium ion binding///sensory perception///visual perception
4	Rho	19674	0.901	0	1	0.7	0.991	4	0.898	Rcvrn	recoverin		calcium ion binding///sensory perception///visual perception
4	Crx	19674	0.824	0.833	0.667	0	0	3	0.775	Rcvrn	recoverin		calcium ion binding///sensory perception///visual perception
4	Rho	19881	0.826	0	1	1	0.975	4	0.95	Rom1	rod outer segment membrane protein 1		cell adhesion///extracellular space///integral to membrane///membrane///protein binding///sensory perception///visual perception
4	Crx	19881	0.974	0	0.667	0	0	2	0.821	Rom1	rod outer segment membrane protein 1		cell adhesion///extracellular space///integral to membrane///membrane///protein binding///sensory perception///visual perception
4	Nrl	19881	1	0.85	0.9	0	0.973	4	0.931	Rom1	rod outer segment membrane protein 1		cell adhesion///extracellular space///integral to membrane///membrane///protein binding///sensory perception///visual perception
4	Nr2e3	19881	0.777	0	0.9	0	0	2	0.839	Rom1	rod outer segment membrane protein 1		cell adhesion///extracellular space///integral to membrane///membrane///protein binding///sensory perception///visual perception
4	Crx	20028	0.886	0.976	0	0	0	2	0.931	Pdc	phosducin		GTPase inhibitor activity///cytosol///electron transport///electron transporter activity///regulation of G-protein coupled receptor protein signaling pathway///rhodopsin mediated phototransduction///sensory perception///visual perception
4	Rho	20028	0.822	0	0.8	0.9	0	3	0.841	Pdc	phosducin		GTPase inhibitor activity///cytosol///electron transport///electron transporter activity///regulation of G-protein coupled receptor protein signaling pathway///rhodopsin mediated phototransduction///sensory perception///visual perception
4	Nrl	20028	0.912	0.833	0.9	0	0	3	0.882	Pdc	phosducin		GTPase inhibitor activity///cytosol///electron transport///electron transporter activity///regulation of G-protein coupled receptor protein signaling pathway///rhodopsin mediated phototransduction///sensory perception///visual perception
4	Nr2e3	20028	0.747	0	0.9	0	0	2	0.823	Pdc	phosducin		GTPase inhibitor activity///cytosol///electron transport///electron transporter activity///regulation of G-protein coupled receptor protein signaling pathway///rhodopsin mediated phototransduction///sensory perception///visual perception
4	Crx	20908	0.886	0.81	0.821	0	0	3	0.839	Stx3	syntaxin 3	SNARE interactions in vesicular transport	integral to membrane///intracellular protein transport///membrane///neurotransmitter transport///protein transporter activity///transport
4	Nr2e3	20908	0.747	0	0.8	0	0.827	3	0.791	Stx3	syntaxin 3	SNARE interactions in vesicular transport	integral to membrane///intracellular protein transport///membrane///neurotransmitter transport///protein transporter activity///transport
4	Nrl	20908	0.912	0.857	0.8	0.8	0	4	0.842	Stx3	syntaxin 3	SNARE interactions in vesicular transport	integral to membrane///intracellular protein transport///membrane///neurotransmitter transport///protein transporter activity///transport
4	Rho	20908	0.729	0	0.9	0.7	0	3	0.776	Stx3	syntaxin 3	SNARE interactions in vesicular transport	integral to membrane///intracellular protein transport///membrane///neurotransmitter transport///protein transporter activity///transport
4	Rho	22248	0.898	0	0.9	0.9	0	3	0.899	Unc119	unc-119 homolog (C. elegans)		microtubule///microtubule-based movement///sensory perception///structural molecule activity///visual perception
4	Nrl	22248	0.96	0.81	0.7	0	0	3	0.823	Unc119	unc-119 homolog (C. elegans)		microtubule///microtubule-based movement///sensory perception///structural molecule activity///visual perception
4	Crx	22248	0.922	0	0.667	0	0	2	0.794	Unc119	unc-119 homolog (C. elegans)		microtubule///microtubule-based movement///sensory perception///structural molecule activity///visual perception
4	Nr2e3	22248	0.699	0	0.7	0	0	2	0.7	Unc119	unc-119 homolog (C. elegans)		microtubule///microtubule-based movement///sensory perception///structural molecule activity///visual perception
4	Crx	23807	0.803	0.857	0.821	0	0	3	0.827	Arih2	ariadne homolog 2 (Drosophila)		metal ion binding///nucleus///protein binding///ubiquitin cycle///ubiquitin-dependent protein catabolism///zinc ion binding
4	Rho	23807	0.759	0	0.9	0	0.838	3	0.833	Arih2	ariadne homolog 2 (Drosophila)		metal ion binding///nucleus///protein binding///ubiquitin cycle///ubiquitin-dependent protein catabolism///zinc ion binding
4	Nr2e3	23807	0.841	0	0.8	0	0.709	3	0.783	Arih2	ariadne homolog 2 (Drosophila)		metal ion binding///nucleus///protein binding///ubiquitin cycle///ubiquitin-dependent protein catabolism///zinc ion binding
4	Nrl	23807	0.81	0.857	0.8	0	0.818	4	0.821	Arih2	ariadne homolog 2 (Drosophila)		metal ion binding///nucleus///protein binding///ubiquitin cycle///ubiquitin-dependent protein catabolism///zinc ion binding
4	Chx10	26445	0	0.766	0	0.8	0	2	0.783	Psmb2	proteasome (prosome, macropain) subunit, beta type 2	Proteasome	cytosol///endopeptidase activity///hydrolase activity///peptidase activity///proteasome core complex (sensu Eukaryota)///protein complex///threonine endopeptidase activity///ubiquitin-dependent protein catabolism
4	Crx	26445	0.664	0	0.667	0.8	0	3	0.71	Psmb2	proteasome (prosome, macropain) subunit, beta type 2	Proteasome	cytosol///endopeptidase activity///hydrolase activity///peptidase activity///proteasome core complex (sensu Eukaryota)///protein complex///threonine endopeptidase activity///ubiquitin-dependent protein catabolism
4	Rho	26445	0.672	0	0.9	0	0.747	3	0.773	Psmb2	proteasome (prosome, macropain) subunit, beta type 2	Proteasome	cytosol///endopeptidase activity///hydrolase activity///peptidase activity///proteasome core complex (sensu Eukaryota)///protein complex///threonine endopeptidase activity///ubiquitin-dependent protein catabolism
4	Nrl	26445	0.708	0	0.7	0	0.673	3	0.693	Psmb2	proteasome (prosome, macropain) subunit, beta type 2	Proteasome	cytosol///endopeptidase activity///hydrolase activity///peptidase activity///proteasome core complex (sensu Eukaryota)///protein complex///threonine endopeptidase activity///ubiquitin-dependent protein catabolism
4	Crx	28075	0.652	0.857	0.667	0	0	3	0.725	D15Wsu75e	DNA segment, Chr 15, Wayne State University 75, expressed
4	Nr2e3	28075	0.703	0	0.7	0	0	2	0.701	D15Wsu75e	DNA segment, Chr 15, Wayne State University 75, expressed
4	Nrl	28075	0.677	0.929	0.7	0.8	0.836	5	0.788	D15Wsu75e	DNA segment, Chr 15, Wayne State University 75, expressed
4	Rho	28075	0.841	0	0.9	0.7	0.843	4	0.821	D15Wsu75e	DNA segment, Chr 15, Wayne State University 75, expressed
4	Rho	29813	0.772	0	0.9	0.7	0	3	0.791	Zfp385	zinc finger protein 385		biological process unknown///cellular component unknown///nucleic acid binding///nucleus
4	Nr2e3	29813	0.866	0	0.8	0	0	2	0.833	Zfp385	zinc finger protein 385		biological process unknown///cellular component unknown///nucleic acid binding///nucleus
4	Crx	29813	0.953	0	0.821	0	0	2	0.887	Zfp385	zinc finger protein 385		biological process unknown///cellular component unknown///nucleic acid binding///nucleus
4	Nrl	29813	0.947	0.81	0.8	0.8	0	4	0.839	Zfp385	zinc finger protein 385		biological process unknown///cellular component unknown///nucleic acid binding///nucleus
4	Nrl	54652	0.974	0	0.9	0	0	2	0.937	Cacna1f	calcium channel, voltage-dependent, alpha 1F subunit	Calcium signaling pathway///MAPK signaling pathway	calcium channel activity///calcium ion binding///calcium ion transport///cation channel activity///cation transport///integral to membrane///ion channel activity///ion transport///membrane///sensory perception///transport///visual perception///voltage-gated calcium channel activity///voltage-gated calcium channel complex///voltage-gated ion channel activity
4	Crx	54652	0.955	0	0.667	0	0	2	0.811	Cacna1f	calcium channel, voltage-dependent, alpha 1F subunit	Calcium signaling pathway///MAPK signaling pathway	calcium channel activity///calcium ion binding///calcium ion transport///cation channel activity///cation transport///integral to membrane///ion channel activity///ion transport///membrane///sensory perception///transport///visual perception///voltage-gated calcium channel activity///voltage-gated calcium channel complex///voltage-gated ion channel activity
4	Nr2e3	54652	0.708	0	0.9	0	0	2	0.804	Cacna1f	calcium channel, voltage-dependent, alpha 1F subunit	Calcium signaling pathway///MAPK signaling pathway	calcium channel activity///calcium ion binding///calcium ion transport///cation channel activity///cation transport///integral to membrane///ion channel activity///ion transport///membrane///sensory perception///transport///visual perception///voltage-gated calcium channel activity///voltage-gated calcium channel complex///voltage-gated ion channel activity
4	Rho	54652	0.863	0	1	0	0	2	0.931	Cacna1f	calcium channel, voltage-dependent, alpha 1F subunit	Calcium signaling pathway///MAPK signaling pathway	calcium channel activity///calcium ion binding///calcium ion transport///cation channel activity///cation transport///integral to membrane///ion channel activity///ion transport///membrane///sensory perception///transport///visual perception///voltage-gated calcium channel activity///voltage-gated calcium channel complex///voltage-gated ion channel activity
4	Nrl	56807	0.891	0	0.7	0	0.891	3	0.827	Scamp5	secretory carrier membrane protein 5		integral to membrane///membrane///protein transport///synaptic vesicle///transport
4	Rho	56807	0.763	0	0.9	0	0.884	3	0.849	Scamp5	secretory carrier membrane protein 5		integral to membrane///membrane///protein transport///synaptic vesicle///transport
4	Nr2e3	56807	0	0	0.7	0	0.682	2	0.691	Scamp5	secretory carrier membrane protein 5		integral to membrane///membrane///protein transport///synaptic vesicle///transport
4	Crx	56807	0.878	0	0.667	0	0	2	0.773	Scamp5	secretory carrier membrane protein 5		integral to membrane///membrane///protein transport///synaptic vesicle///transport
4	Crx	58869	0.7	0	0.667	0	0	2	0.683	Pex2	peroxin 2		binding///biological process unknown///cellular component unknown///membrane///molecular function unknown
4	Nr2e3	58869	0	0	0.7	0	0.745	2	0.723	Pex2	peroxin 2		binding///biological process unknown///cellular component unknown///membrane///molecular function unknown
4	Rho	58869	0.689	0	0.9	0	0.961	3	0.85	Pex2	peroxin 2		binding///biological process unknown///cellular component unknown///membrane///molecular function unknown
4	Nrl	58869	0.777	0	0.7	0	0.909	3	0.795	Pex2	peroxin 2		binding///biological process unknown///cellular component unknown///membrane///molecular function unknown
4	Crx	67095	0	0.857	0.667	0	0	2	0.762	Trak1	trafficking protein, kinesin binding 1		nucleus
4	Rho	67095	0	0	0.9	0.9	0.834	3	0.878	Trak1	trafficking protein, kinesin binding 1		nucleus
4	Nr2e3	67095	0	0	0.7	0	0.764	2	0.732	Trak1	trafficking protein, kinesin binding 1		nucleus
4	Nrl	67095	0	0.857	0.7	0	0.773	3	0.777	Trak1	trafficking protein, kinesin binding 1		nucleus
4	Rho	67994	0.684	0	0.9	0	0	2	0.792	Mrps11	mitochondrial ribosomal protein S11		intracellular///mitochondrion///protein biosynthesis///ribonucleoprotein complex///ribosome///structural constituent of ribosome
4	Nr2e3	67994	0.874	0	1	0	0	2	0.937	Mrps11	mitochondrial ribosomal protein S11		intracellular///mitochondrion///protein biosynthesis///ribonucleoprotein complex///ribosome///structural constituent of ribosome
4	Crx	67994	0.676	0.814	0	0.9	0	3	0.797	Mrps11	mitochondrial ribosomal protein S11		intracellular///mitochondrion///protein biosynthesis///ribonucleoprotein complex///ribosome///structural constituent of ribosome
4	Nrl	67994	0.72	0	1	0	0	2	0.86	Mrps11	mitochondrial ribosomal protein S11		intracellular///mitochondrion///protein biosynthesis///ribonucleoprotein complex///ribosome///structural constituent of ribosome
4	Nrl	69662	0.731	0.905	0.7	0.8	0	4	0.784	2310061I04Rik	RIKEN cDNA 2310061I04 gene
4	Rho	69662	0	0	0.9	0.7	0	2	0.8	2310061I04Rik	RIKEN cDNA 2310061I04 gene
4	Crx	69662	0.731	0.81	0.667	0	0	3	0.736	2310061I04Rik	RIKEN cDNA 2310061I04 gene
4	Nr2e3	69662	0.797	0	0.7	0	0	2	0.748	2310061I04Rik	RIKEN cDNA 2310061I04 gene
4	Nrl	69981	0.762	0.667	0	0	0.764	3	0.731	Tmem30a	transmembrane protein 30A		integral to membrane
4	Crx	69981	0.775	0.905	0.821	0	0	3	0.833	Tmem30a	transmembrane protein 30A		integral to membrane
4	Rho	69981	0	0	0	0.9	0.793	2	0.846	Tmem30a	transmembrane protein 30A		integral to membrane
4	Rb1	69981	0	0	0.8	0	0.691	2	0.745	Tmem30a	transmembrane protein 30A		integral to membrane
4	Crx	70335	0.713	0.69	0.667	0	0	3	0.69	Reep6	receptor accessory protein 6		integral to membrane///membrane///protein binding
4	Nrl	70335	0.786	0.881	0.9	0	0	3	0.856	Reep6	receptor accessory protein 6		integral to membrane///membrane///protein binding
4	Rho	70335	0.764	0	1	0.9	0	3	0.888	Reep6	receptor accessory protein 6		integral to membrane///membrane///protein binding
4	Nr2e3	70335	0	0	0.9	0	0.691	2	0.795	Reep6	receptor accessory protein 6		integral to membrane///membrane///protein binding
4	Rho	72569	0.669	0	0.9	0	0.811	3	0.793	Bbs5	Bardet-Biedl syndrome 5 (human)
4	Nrl	72569	0.717	0	0.7	0	0.827	3	0.748	Bbs5	Bardet-Biedl syndrome 5 (human)
4	Nr2e3	72569	0.749	0	0.7	0	0	2	0.724	Bbs5	Bardet-Biedl syndrome 5 (human)
4	Crx	72569	0.673	0	0.667	0	0	2	0.67	Bbs5	Bardet-Biedl syndrome 5 (human)
4	Nrl	72961	0.912	0	0.7	0	0	2	0.806	Slc17a7	solute carrier family 17 (sodium-dependent inorganic phosphate cotransporter), member 7		integral to membrane///membrane///sequestering of neurotransmitter///sodium:inorganic phosphate symporter activity///synapse///transport
4	Rho	72961	0.877	0	0.9	0	0	2	0.889	Slc17a7	solute carrier family 17 (sodium-dependent inorganic phosphate cotransporter), member 7		integral to membrane///membrane///sequestering of neurotransmitter///sodium:inorganic phosphate symporter activity///synapse///transport
4	Nr2e3	72961	0.735	0	0.7	0	0	2	0.718	Slc17a7	solute carrier family 17 (sodium-dependent inorganic phosphate cotransporter), member 7		integral to membrane///membrane///sequestering of neurotransmitter///sodium:inorganic phosphate symporter activity///synapse///transport
4	Crx	72961	0.842	0	0.667	0	0	2	0.754	Slc17a7	solute carrier family 17 (sodium-dependent inorganic phosphate cotransporter), member 7		integral to membrane///membrane///sequestering of neurotransmitter///sodium:inorganic phosphate symporter activity///synapse///transport
4	Crx	74023	0.838	0	0.667	0	0	2	0.753	3322402L07Rik	RIKEN cDNA 3322402L07 gene
4	Rho	74023	0.662	0	1	0	0	2	0.831	3322402L07Rik	RIKEN cDNA 3322402L07 gene
4	Nr2e3	74023	0.775	0	0.9	0	0	2	0.837	3322402L07Rik	RIKEN cDNA 3322402L07 gene
4	Nrl	74023	0.864	0	0.9	0	0	2	0.882	3322402L07Rik	RIKEN cDNA 3322402L07 gene
4	Rho	75497	0.888	0	0.9	0	0.808	3	0.865	1700008G05Rik	RIKEN cDNA 1700008G05 gene
4	Nrl	75497	0.874	0	0.7	0	0.797	3	0.79	1700008G05Rik	RIKEN cDNA 1700008G05 gene
4	Nr2e3	75497	0.726	0	0.7	0	0	2	0.713	1700008G05Rik	RIKEN cDNA 1700008G05 gene
4	Crx	75497	0.81	0	0.667	0	0	2	0.739	1700008G05Rik	RIKEN cDNA 1700008G05 gene
4	Rho	76252	0	0	0.9	0	0.92	2	0.91	Atp6v0e2	ATPase, H+ transporting, lysosomal V0 subunit e2	ATP synthesis///Oxidative phosphorylation	integral to membrane
4	Nr2e3	76252	0.794	0	0.7	0	0	2	0.747	Atp6v0e2	ATPase, H+ transporting, lysosomal V0 subunit e2	ATP synthesis///Oxidative phosphorylation	integral to membrane
4	Nrl	76252	0.75	0.952	0.7	0	0.955	4	0.839	Atp6v0e2	ATPase, H+ transporting, lysosomal V0 subunit e2	ATP synthesis///Oxidative phosphorylation	integral to membrane
4	Crx	76252	0.738	0.881	0.667	0	0	3	0.762	Atp6v0e2	ATPase, H+ transporting, lysosomal V0 subunit e2	ATP synthesis///Oxidative phosphorylation	integral to membrane
4	Crx	77945	0.809	0	0.763	0	0	2	0.786	Rpgrip1	retinitis pigmentosa GTPase regulator interacting protein 1		axoneme///cilium///eye photoreceptor cell development///protein binding///sensory perception///visual perception
4	Nr2e3	77945	0.797	0	0.872	0	0	2	0.834	Rpgrip1	retinitis pigmentosa GTPase regulator interacting protein 1		axoneme///cilium///eye photoreceptor cell development///protein binding///sensory perception///visual perception
4	Rho	77945	0	0	0.975	0	0.98	2	0.977	Rpgrip1	retinitis pigmentosa GTPase regulator interacting protein 1		axoneme///cilium///eye photoreceptor cell development///protein binding///sensory perception///visual perception
4	Nrl	77945	0.809	0	0.872	0	0.991	3	0.891	Rpgrip1	retinitis pigmentosa GTPase regulator interacting protein 1		axoneme///cilium///eye photoreceptor cell development///protein binding///sensory perception///visual perception
4	Crx	77974	0.824	0	0.667	0	0	2	0.746	Rdh12	retinol dehydrogenase 12	Tetrachloroethene degradation///Nucleotide sugars metabolism///Lysine degradation///Glycine, serine and threonine metabolism///Fructose and mannose metabolism///Bile acid biosynthesis///Galactose metabolism///Butanoate metabolism///Bisphenol A degradation///Linoleic acid metabolism///Glycerophospholipid metabolism///Ascorbate and aldarate metabolism	extracellular space///metabolism///oxidoreductase activity///sensory perception///visual perception
4	Nr2e3	77974	0.697	0	0.9	0	0	2	0.799	Rdh12	retinol dehydrogenase 12	Tetrachloroethene degradation///Nucleotide sugars metabolism///Lysine degradation///Glycine, serine and threonine metabolism///Fructose and mannose metabolism///Bile acid biosynthesis///Galactose metabolism///Butanoate metabolism///Bisphenol A degradation///Linoleic acid metabolism///Glycerophospholipid metabolism///Ascorbate and aldarate metabolism	extracellular space///metabolism///oxidoreductase activity///sensory perception///visual perception
4	Rho	77974	0.901	0	1	0	0	2	0.951	Rdh12	retinol dehydrogenase 12	Tetrachloroethene degradation///Nucleotide sugars metabolism///Lysine degradation///Glycine, serine and threonine metabolism///Fructose and mannose metabolism///Bile acid biosynthesis///Galactose metabolism///Butanoate metabolism///Bisphenol A degradation///Linoleic acid metabolism///Glycerophospholipid metabolism///Ascorbate and aldarate metabolism	extracellular space///metabolism///oxidoreductase activity///sensory perception///visual perception
4	Nrl	77974	0.902	0	0.9	0	0	2	0.901	Rdh12	retinol dehydrogenase 12	Tetrachloroethene degradation///Nucleotide sugars metabolism///Lysine degradation///Glycine, serine and threonine metabolism///Fructose and mannose metabolism///Bile acid biosynthesis///Galactose metabolism///Butanoate metabolism///Bisphenol A degradation///Linoleic acid metabolism///Glycerophospholipid metabolism///Ascorbate and aldarate metabolism	extracellular space///metabolism///oxidoreductase activity///sensory perception///visual perception
4	Rho	96979	0.764	0	0.7	0.7	0.858	4	0.756	Ptges2	prostaglandin E synthase 2	Arachidonic acid metabolism	DNA binding///arsenate reductase (glutaredoxin) activity///cell redox homeostasis///cytosol///electron transport///electron transporter activity///extracellular space///fatty acid biosynthesis///integral to membrane///isomerase activity///lipid biosynthesis///membrane///nucleus///prostaglandin biosynthesis///prostaglandin-E synthase activity///regulation of transcription///transcriptional activat…
4	Crx	96979	0.686	0	0.821	0	0	2	0.753	Ptges2	prostaglandin E synthase 2	Arachidonic acid metabolism	DNA binding///arsenate reductase (glutaredoxin) activity///cell redox homeostasis///cytosol///electron transport///electron transporter activity///extracellular space///fatty acid biosynthesis///integral to membrane///isomerase activity///lipid biosynthesis///membrane///nucleus///prostaglandin biosynthesis///prostaglandin-E synthase activity///regulation of transcription///transcriptional activat…
4	Nrl	96979	0.757	0	0	0.8	0.879	3	0.812	Ptges2	prostaglandin E synthase 2	Arachidonic acid metabolism	DNA binding///arsenate reductase (glutaredoxin) activity///cell redox homeostasis///cytosol///electron transport///electron transporter activity///extracellular space///fatty acid biosynthesis///integral to membrane///isomerase activity///lipid biosynthesis///membrane///nucleus///prostaglandin biosynthesis///prostaglandin-E synthase activity///regulation of transcription///transcriptional activat…
4	Nr2e3	96979	0.744	0	0	0	0.715	2	0.73	Ptges2	prostaglandin E synthase 2	Arachidonic acid metabolism	DNA binding///arsenate reductase (glutaredoxin) activity///cell redox homeostasis///cytosol///electron transport///electron transporter activity///extracellular space///fatty acid biosynthesis///integral to membrane///isomerase activity///lipid biosynthesis///membrane///nucleus///prostaglandin biosynthesis///prostaglandin-E synthase activity///regulation of transcription///transcriptional activat…
4	Nrl	99138	0.755	0.667	0.7	0	0.845	4	0.742	Stard7	START domain containing 7
4	Rho	99138	0.85	0	0.9	0	0.825	3	0.858	Stard7	START domain containing 7
4	Nr2e3	99138	0	0	0.7	0	0.691	2	0.695	Stard7	START domain containing 7
4	Crx	99138	0.659	0	0.667	0	0	2	0.663	Stard7	START domain containing 7
4	Nrl	100972	0	0.952	0.9	0.7	0.855	4	0.852	Rab28	RAB28, member RAS oncogene family		GTP binding///membrane///nucleotide binding///small GTPase mediated signal transduction
4	Rho	100972	0	0	1	0.8	0.87	3	0.89	Rab28	RAB28, member RAS oncogene family		GTP binding///membrane///nucleotide binding///small GTPase mediated signal transduction
4	Nr2e3	100972	0	0	0.9	0	0.718	2	0.809	Rab28	RAB28, member RAS oncogene family		GTP binding///membrane///nucleotide binding///small GTPase mediated signal transduction
4	Crx	100972	0	0.881	0.667	0	0	2	0.774	Rab28	RAB28, member RAS oncogene family		GTP binding///membrane///nucleotide binding///small GTPase mediated signal transduction
4	Nr2e3	103172	0.743	0	0.7	0	0	2	0.721				mitochondrion
4	Crx	103172	0.876	0	0.667	0	0	2	0.772				mitochondrion
4	Rho	103172	0.688	0	0.9	0.9	0	3	0.829				mitochondrion
4	Nrl	103172	0.883	0	0.7	0	0	2	0.791				mitochondrion
4	Rho	103885	0.884	0	1	0	0	2	0.942	AI875142	expressed sequence AI875142
4	Nr2e3	103885	0.721	0	0.9	0	0	2	0.811	AI875142	expressed sequence AI875142
4	Nrl	103885	0.863	0	0.9	0	0	2	0.881	AI875142	expressed sequence AI875142
4	Crx	103885	0.785	0	0.667	0	0	2	0.726	AI875142	expressed sequence AI875142
4	Nr2e3	107829	0.773	0	0.7	0	0	2	0.737	Fmip	Fms interacting protein		cellular component unknown///negative regulation of macrophage differentiation///protein binding
4	Crx	107829	0.653	0	0.667	0	0	2	0.66	Fmip	Fms interacting protein		cellular component unknown///negative regulation of macrophage differentiation///protein binding
4	Rho	107829	0.748	0	0.9	0	0	2	0.824	Fmip	Fms interacting protein		cellular component unknown///negative regulation of macrophage differentiation///protein binding
4	Nrl	107829	0.742	0	0.7	0	0	2	0.721	Fmip	Fms interacting protein		cellular component unknown///negative regulation of macrophage differentiation///protein binding
4	Rb1	108013	0	0	0	0.7	0.655	2	0.677	Brunol4	bruno-like 4, RNA binding protein (Drosophila)		mRNA binding///mRNA splice site selection///nucleus
4	Nrl	108013	0.833	0	0	0	0.836	2	0.835	Brunol4	bruno-like 4, RNA binding protein (Drosophila)		mRNA binding///mRNA splice site selection///nucleus
4	Crx	108013	0.795	0	0.821	0	0	2	0.808	Brunol4	bruno-like 4, RNA binding protein (Drosophila)		mRNA binding///mRNA splice site selection///nucleus
4	Rho	108013	0.751	0	0	0	0.879	2	0.815	Brunol4	bruno-like 4, RNA binding protein (Drosophila)		mRNA binding///mRNA splice site selection///nucleus
4	Nr2e3	114128	0.705	0	0.7	0	0	2	0.702	Laptm4b	lysosomal-associated protein transmembrane 4B		integral to membrane
4	Crx	114128	0.818	0.69	0	0	0	2	0.754	Laptm4b	lysosomal-associated protein transmembrane 4B		integral to membrane
4	Nrl	114128	0.862	0.881	0.7	0	0	3	0.814	Laptm4b	lysosomal-associated protein transmembrane 4B		integral to membrane
4	Rho	114128	0.74	0	0	0.9	0	2	0.82	Laptm4b	lysosomal-associated protein transmembrane 4B		integral to membrane
4	Crx	114230	0.787	0	0.667	0	0	2	0.727	Aipl1	aryl hydrocarbon receptor-interacting protein-like 1		binding///cytoplasm///farnesylated protein binding///negative regulation of apoptosis///nucleus///photoreceptor inner segment///phototransduction, visible light///protein farnesylation///protein folding///receptor activity///regulation of cGMP metabolism///retinal homeostasis
4	Rho	114230	0.791	0	0.9	0	0.98	3	0.89	Aipl1	aryl hydrocarbon receptor-interacting protein-like 1		binding///cytoplasm///farnesylated protein binding///negative regulation of apoptosis///nucleus///photoreceptor inner segment///phototransduction, visible light///protein farnesylation///protein folding///receptor activity///regulation of cGMP metabolism///retinal homeostasis
4	Nr2e3	114230	0.673	0	0.7	0	0	2	0.687	Aipl1	aryl hydrocarbon receptor-interacting protein-like 1		binding///cytoplasm///farnesylated protein binding///negative regulation of apoptosis///nucleus///photoreceptor inner segment///phototransduction, visible light///protein farnesylation///protein folding///receptor activity///regulation of cGMP metabolism///retinal homeostasis
4	Nrl	114230	0.851	0	0.7	0	0.964	3	0.838	Aipl1	aryl hydrocarbon receptor-interacting protein-like 1		binding///cytoplasm///farnesylated protein binding///negative regulation of apoptosis///nucleus///photoreceptor inner segment///phototransduction, visible light///protein farnesylation///protein folding///receptor activity///regulation of cGMP metabolism///retinal homeostasis
4	Rho	114873	0.86	0	0.9	0	0.779	3	0.846	Dscaml1	Down syndrome cell adhesion molecule-like 1		calcium-independent cell-cell adhesion///homophilic cell adhesion///plasma membrane
4	Nr2e3	114873	0.74	0	0.8	0	0	2	0.77	Dscaml1	Down syndrome cell adhesion molecule-like 1		calcium-independent cell-cell adhesion///homophilic cell adhesion///plasma membrane
4	Crx	114873	0.824	0	0.821	0	0	2	0.823	Dscaml1	Down syndrome cell adhesion molecule-like 1		calcium-independent cell-cell adhesion///homophilic cell adhesion///plasma membrane
4	Nrl	114873	0.902	0	0.8	0	0.809	3	0.837	Dscaml1	Down syndrome cell adhesion molecule-like 1		calcium-independent cell-cell adhesion///homophilic cell adhesion///plasma membrane
4	Nrl	140481	0.925	0	0.9	0	0	2	0.912	Man2a2	mannosidase 2, alpha 2	N-Glycan biosynthesis	carbohydrate metabolism///hydrolase activity///hydrolase activity, acting on glycosyl bonds
4	Nr2e3	140481	0.695	0	0.9	0	0	2	0.798	Man2a2	mannosidase 2, alpha 2	N-Glycan biosynthesis	carbohydrate metabolism///hydrolase activity///hydrolase activity, acting on glycosyl bonds
4	Crx	140481	0.849	0	0.667	0	0	2	0.758	Man2a2	mannosidase 2, alpha 2	N-Glycan biosynthesis	carbohydrate metabolism///hydrolase activity///hydrolase activity, acting on glycosyl bonds
4	Rho	140481	0.916	0	1	0	0	2	0.958	Man2a2	mannosidase 2, alpha 2	N-Glycan biosynthesis	carbohydrate metabolism///hydrolase activity///hydrolase activity, acting on glycosyl bonds
4	Nrl	217944	0.792	0	0.9	0	0.855	3	0.849	Rapgef5	Rap guanine nucleotide exchange factor (GEF) 5		guanyl-nucleotide exchange factor activity///intracellular signaling cascade///nucleus///small GTPase mediated signal transduction
4	Crx	217944	0.777	0	0.667	0	0	2	0.722	Rapgef5	Rap guanine nucleotide exchange factor (GEF) 5		guanyl-nucleotide exchange factor activity///intracellular signaling cascade///nucleus///small GTPase mediated signal transduction
4	Rho	217944	0.81	0	1	0	0.92	3	0.91	Rapgef5	Rap guanine nucleotide exchange factor (GEF) 5		guanyl-nucleotide exchange factor activity///intracellular signaling cascade///nucleus///small GTPase mediated signal transduction
4	Nr2e3	217944	0	0	0.9	0	0.682	2	0.791	Rapgef5	Rap guanine nucleotide exchange factor (GEF) 5		guanyl-nucleotide exchange factor activity///intracellular signaling cascade///nucleus///small GTPase mediated signal transduction
4	Crx	230796	0	0	0.921	0.7	0	2	0.811	Wdtc1	WD and tetratricopeptide repeats 1
4	Nr2e3	230796	0	0	0.667	0	0.755	2	0.711	Wdtc1	WD and tetratricopeptide repeats 1
4	Nrl	230796	0	0.81	0.667	0	0.8	3	0.759	Wdtc1	WD and tetratricopeptide repeats 1
4	Rho	230796	0	0	0.821	0	0.724	2	0.773	Wdtc1	WD and tetratricopeptide repeats 1
4	Rho	234542	0.744	0	1	0	0	2	0.872	A330096I21Rik	RIKEN cDNA A330096I21 gene
4	Nrl	234542	0.86	0	0.9	0	0	2	0.88	A330096I21Rik	RIKEN cDNA A330096I21 gene
4	Nr2e3	234542	0.787	0	0.9	0	0	2	0.844	A330096I21Rik	RIKEN cDNA A330096I21 gene
4	Crx	234542	0.822	0	0.667	0	0	2	0.745	A330096I21Rik	RIKEN cDNA A330096I21 gene
4	Nr2e3	235283	0.7	0	0.7	0	0	2	0.7	Gramd1b	GRAM domain containing 1B
4	Nrl	235283	0.789	0	0.7	0	0	2	0.744	Gramd1b	GRAM domain containing 1B
4	Crx	235283	0.757	0	0.667	0	0	2	0.712	Gramd1b	GRAM domain containing 1B
4	Rho	235283	0.78	0	0.9	0	0	2	0.84	Gramd1b	GRAM domain containing 1B
4	Nr2e3	239038	0.699	0	0.872	0	0	2	0.785	Lrrc22	leucine rich repeat containing 22		integral to membrane
4	Nrl	239038	0.91	0	0.872	0	0	2	0.891	Lrrc22	leucine rich repeat containing 22		integral to membrane
4	Crx	239038	0.872	0	0.763	0	0	2	0.817	Lrrc22	leucine rich repeat containing 22		integral to membrane
4	Rho	239038	0.789	0	0.975	0	0	2	0.882	Lrrc22	leucine rich repeat containing 22		integral to membrane
4	Nrl	268755	0.844	0	0.9	0	0.9	3	0.881	A930011O12Rik	RIKEN cDNA A930011O12 gene
4	Nr2e3	268755	0.838	0	0.9	0	0.727	3	0.822	A930011O12Rik	RIKEN cDNA A930011O12 gene
4	Rho	268755	0.677	0	1	0	0.907	3	0.861	A930011O12Rik	RIKEN cDNA A930011O12 gene
4	Crx	268755	0.832	0	0.667	0	0	2	0.749	A930011O12Rik	RIKEN cDNA A930011O12 gene
4	Rho	327655	0.866	0	0.9	0	0	2	0.883	Hisppd2a	histidine acid phosphatase domain containing 2A		acid phosphatase activity
4	Nr2e3	327655	0.725	0	0.7	0	0	2	0.712	Hisppd2a	histidine acid phosphatase domain containing 2A		acid phosphatase activity
4	Crx	327655	0.939	0	0.667	0	0	2	0.803	Hisppd2a	histidine acid phosphatase domain containing 2A		acid phosphatase activity
4	Nrl	327655	0.984	0	0.7	0	0	2	0.842	Hisppd2a	histidine acid phosphatase domain containing 2A		acid phosphatase activity
4	Rho	353187	0	0	0.9	0.8	0.661	3	0.787	Nr1d2	nuclear receptor subfamily 1, group D, member 2		DNA binding///ligand-dependent nuclear receptor activity///metal ion binding///nucleus///receptor activity///regulation of transcription, DNA-dependent///sequence-specific DNA binding///steroid hormone receptor activity///thyroid hormone receptor activity///transcription///transcription factor activity///zinc ion binding
4	Nr2e3	353187	0	0	0.7	0	0.873	2	0.786	Nr1d2	nuclear receptor subfamily 1, group D, member 2		DNA binding///ligand-dependent nuclear receptor activity///metal ion binding///nucleus///receptor activity///regulation of transcription, DNA-dependent///sequence-specific DNA binding///steroid hormone receptor activity///thyroid hormone receptor activity///transcription///transcription factor activity///zinc ion binding
4	Crx	353187	0	0.81	0.667	0	0	2	0.738	Nr1d2	nuclear receptor subfamily 1, group D, member 2		DNA binding///ligand-dependent nuclear receptor activity///metal ion binding///nucleus///receptor activity///regulation of transcription, DNA-dependent///sequence-specific DNA binding///steroid hormone receptor activity///thyroid hormone receptor activity///transcription///transcription factor activity///zinc ion binding
4	Nrl	353187	0	0.667	0.7	0.7	0.664	4	0.683	Nr1d2	nuclear receptor subfamily 1, group D, member 2		DNA binding///ligand-dependent nuclear receptor activity///metal ion binding///nucleus///receptor activity///regulation of transcription, DNA-dependent///sequence-specific DNA binding///steroid hormone receptor activity///thyroid hormone receptor activity///transcription///transcription factor activity///zinc ion binding
3	Rho	11304	0.712	0	1	0.9	0.943	4	0.889	Abca4	ATP-binding cassette, sub-family A (ABC1), member 4	ABC transporters - General	ATP binding///ATPase activity///ATPase activity, coupled to transmembrane movement of substances///integral to membrane///integral to plasma membrane///membrane///nucleotide binding///phospholipid transfer to membrane///phospholipid transporter activity///phospholipid-translocating ATPase activity///photoreceptor maintenance///sensory perception///transport///visual perception
3	Crx	11304	0	0.69	0.667	0	0	2	0.679	Abca4	ATP-binding cassette, sub-family A (ABC1), member 4	ABC transporters - General	ATP binding///ATPase activity///ATPase activity, coupled to transmembrane movement of substances///integral to membrane///integral to plasma membrane///membrane///nucleotide binding///phospholipid transfer to membrane///phospholipid transporter activity///phospholipid-translocating ATPase activity///photoreceptor maintenance///sensory perception///transport///visual perception
3	Nrl	11304	0	0.881	0.9	0	0.982	3	0.921	Abca4	ATP-binding cassette, sub-family A (ABC1), member 4	ABC transporters - General	ATP binding///ATPase activity///ATPase activity, coupled to transmembrane movement of substances///integral to membrane///integral to plasma membrane///membrane///nucleotide binding///phospholipid transfer to membrane///phospholipid transporter activity///phospholipid-translocating ATPase activity///photoreceptor maintenance///sensory perception///transport///visual perception
3	Rho	11430	0.653	0	0	0	0.87	2	0.762	Acox1	acyl-Coenzyme A oxidase 1, palmitoyl	Fatty acid metabolism	FAD binding///acyl-CoA dehydrogenase activity///acyl-CoA oxidase activity///electron transport///fatty acid beta-oxidation///fatty acid metabolism///lipid metabolism///mitochondrion///oxidoreductase activity///peroxisomal membrane///peroxisome///spermatogenesis
3	Chx10	11430	0	0	0.9	0	0.651	2	0.776	Acox1	acyl-Coenzyme A oxidase 1, palmitoyl	Fatty acid metabolism	FAD binding///acyl-CoA dehydrogenase activity///acyl-CoA oxidase activity///electron transport///fatty acid beta-oxidation///fatty acid metabolism///lipid metabolism///mitochondrion///oxidoreductase activity///peroxisomal membrane///peroxisome///spermatogenesis
3	Nrl	11430	0.695	0.667	0	0	0.891	3	0.751	Acox1	acyl-Coenzyme A oxidase 1, palmitoyl	Fatty acid metabolism	FAD binding///acyl-CoA dehydrogenase activity///acyl-CoA oxidase activity///electron transport///fatty acid beta-oxidation///fatty acid metabolism///lipid metabolism///mitochondrion///oxidoreductase activity///peroxisomal membrane///peroxisome///spermatogenesis
3	Rho	11502	0	0	0.7	0	0.82	2	0.76	Adam9	a disintegrin and metallopeptidase domain 9 (meltrin gamma)		cytoplasm///hydrolase activity///integral to membrane///integrin-mediated signaling pathway///membrane///metal ion binding///metalloendopeptidase activity///metallopeptidase activity///peptidase activity///plasma membrane///proteolysis///zinc ion binding
3	Crx	11502	0	0.81	0.975	0	0	2	0.892	Adam9	a disintegrin and metallopeptidase domain 9 (meltrin gamma)		cytoplasm///hydrolase activity///integral to membrane///integrin-mediated signaling pathway///membrane///metal ion binding///metalloendopeptidase activity///metallopeptidase activity///peptidase activity///plasma membrane///proteolysis///zinc ion binding
3	Nrl	11502	0	0.905	0	0.7	0.891	3	0.832	Adam9	a disintegrin and metallopeptidase domain 9 (meltrin gamma)		cytoplasm///hydrolase activity///integral to membrane///integrin-mediated signaling pathway///membrane///metal ion binding///metalloendopeptidase activity///metallopeptidase activity///peptidase activity///plasma membrane///proteolysis///zinc ion binding
3	Nrl	11512	0	0.881	0	0	0.818	2	0.85	Adcy6	adenylate cyclase 6	Purine metabolism///Gap junction	adenylate cyclase activation///adenylate cyclase activity///cAMP biosynthesis///cyclic nucleotide biosynthesis///integral to membrane///intracellular signaling cascade///lyase activity///magnesium ion binding///membrane///metal ion binding///phosphorus-oxygen lyase activity///plasma membrane
3	Crx	11512	0	0.786	0.821	0	0	2	0.803	Adcy6	adenylate cyclase 6	Purine metabolism///Gap junction	adenylate cyclase activation///adenylate cyclase activity///cAMP biosynthesis///cyclic nucleotide biosynthesis///integral to membrane///intracellular signaling cascade///lyase activity///magnesium ion binding///membrane///metal ion binding///phosphorus-oxygen lyase activity///plasma membrane
3	Rho	11512	0	0	0.7	0	0.911	2	0.806	Adcy6	adenylate cyclase 6	Purine metabolism///Gap junction	adenylate cyclase activation///adenylate cyclase activity///cAMP biosynthesis///cyclic nucleotide biosynthesis///integral to membrane///intracellular signaling cascade///lyase activity///magnesium ion binding///membrane///metal ion binding///phosphorus-oxygen lyase activity///plasma membrane
3	Nrl	11632	0.813	0.952	0	0	0	2	0.883	Aip	aryl-hydrocarbon receptor-interacting protein		binding///membrane fraction///protein binding///protein folding///receptor activity///transcription cofactor activity///xenobiotic metabolism
3	Rho	11632	0.746	0	0.7	0.9	0	3	0.782	Aip	aryl-hydrocarbon receptor-interacting protein		binding///membrane fraction///protein binding///protein folding///receptor activity///transcription cofactor activity///xenobiotic metabolism
3	Crx	11632	0.839	0.714	0.821	0	0	3	0.791	Aip	aryl-hydrocarbon receptor-interacting protein		binding///membrane fraction///protein binding///protein folding///receptor activity///transcription cofactor activity///xenobiotic metabolism
3	Rho	11640	0	0	1	0	0.893	2	0.946	Akap1	A kinase (PRKA) anchor protein 1		RNA binding///endoplasmic reticulum///extracellular space///integral to membrane///kinase activity///membrane///mitochondrion///nucleic acid binding///outer membrane
3	Nrl	11640	0	0.91	0.9	0	0.909	3	0.906	Akap1	A kinase (PRKA) anchor protein 1		RNA binding///endoplasmic reticulum///extracellular space///integral to membrane///kinase activity///membrane///mitochondrion///nucleic acid binding///outer membrane
3	Crx	11640	0	0.898	0.667	0	0	2	0.783	Akap1	A kinase (PRKA) anchor protein 1		RNA binding///endoplasmic reticulum///extracellular space///integral to membrane///kinase activity///membrane///mitochondrion///nucleic acid binding///outer membrane
3	Rho	11674	0.701	0	0.7	0.9	0.87	4	0.793	Aldoa	aldolase 1, A isoform	Fructose and mannose metabolism///Carbon fixation///Pentose phosphate pathway///Glycolysis / Gluconeogenesis	fructose-bisphosphate aldolase activity///glycolysis///lyase activity
3	Crx	11674	0.822	0	0.821	0	0	2	0.821	Aldoa	aldolase 1, A isoform	Fructose and mannose metabolism///Carbon fixation///Pentose phosphate pathway///Glycolysis / Gluconeogenesis	fructose-bisphosphate aldolase activity///glycolysis///lyase activity
3	Nrl	11674	0.822	0	0	0	0.864	2	0.843	Aldoa	aldolase 1, A isoform	Fructose and mannose metabolism///Carbon fixation///Pentose phosphate pathway///Glycolysis / Gluconeogenesis	fructose-bisphosphate aldolase activity///glycolysis///lyase activity
3	Nrl	11722	0.949	0.862	0	0	0	2	0.906	Amy1	amylase 1, salivary	Starch and sucrose metabolism	alpha-amylase activity///calcium ion binding///carbohydrate metabolism///hydrolase activity///hydrolase activity, acting on glycosyl bonds///metal ion binding
3	Crx	11722	0.936	0.659	0.763	0	0	3	0.786	Amy1	amylase 1, salivary	Starch and sucrose metabolism	alpha-amylase activity///calcium ion binding///carbohydrate metabolism///hydrolase activity///hydrolase activity, acting on glycosyl bonds///metal ion binding
3	Rho	11722	0.749	0	0.821	0.9	0	3	0.823	Amy1	amylase 1, salivary	Starch and sucrose metabolism	alpha-amylase activity///calcium ion binding///carbohydrate metabolism///hydrolase activity///hydrolase activity, acting on glycosyl bonds///metal ion binding
3	Rho	11740	0	0	0.9	0	0.77	2	0.835	Slc25a5	solute carrier family 25 (mitochondrial carrier, adenine nucleotide translocator), member 5	Calcium signaling pathway	binding///integral to membrane///membrane///mitochondrial inner membrane///mitochondrial transport///mitochondrion///transport///transporter activity
3	Nrl	11740	0	0.714	0.7	0	0.736	3	0.717	Slc25a5	solute carrier family 25 (mitochondrial carrier, adenine nucleotide translocator), member 5	Calcium signaling pathway	binding///integral to membrane///membrane///mitochondrial inner membrane///mitochondrial transport///mitochondrion///transport///transporter activity
3	Crx	11740	0	0.881	0.667	0	0	2	0.774	Slc25a5	solute carrier family 25 (mitochondrial carrier, adenine nucleotide translocator), member 5	Calcium signaling pathway	binding///integral to membrane///membrane///mitochondrial inner membrane///mitochondrial transport///mitochondrion///transport///transporter activity
3	Rho	11750	0	0	0.9	0	0.938	2	0.919	Anxa7	annexin A7		calcium ion binding///calcium ion homeostasis///calcium-dependent phospholipid binding///cell proliferation///cytosol///nuclear envelope///nucleus///plasma membrane///protein binding
3	Nrl	11750	0	0.881	0.7	0	0.873	3	0.818	Anxa7	annexin A7		calcium ion binding///calcium ion homeostasis///calcium-dependent phospholipid binding///cell proliferation///cytosol///nuclear envelope///nucleus///plasma membrane///protein binding
3	Crx	11750	0	0.69	0.667	0	0	2	0.679	Anxa7	annexin A7		calcium ion binding///calcium ion homeostasis///calcium-dependent phospholipid binding///cell proliferation///cytosol///nuclear envelope///nucleus///plasma membrane///protein binding
3	Crx	11772	0.696	0.69	0	0	0	2	0.693	Ap2a2	adaptor protein complex AP-2, alpha 2 subunit		Golgi stack///binding///clathrin coat of trans-Golgi network vesicle///coated pit///endocytosis///intracellular protein transport///lipid binding///membrane coat///protein complex assembly///protein transport///secretory granule///structural molecule activity///transport///vesicle-mediated transport
3	Nrl	11772	0.722	0.881	0	0	0.709	3	0.771	Ap2a2	adaptor protein complex AP-2, alpha 2 subunit		Golgi stack///binding///clathrin coat of trans-Golgi network vesicle///coated pit///endocytosis///intracellular protein transport///lipid binding///membrane coat///protein complex assembly///protein transport///secretory granule///structural molecule activity///transport///vesicle-mediated transport
3	Rho	11772	0.678	0	0.7	1	0.711	4	0.772	Ap2a2	adaptor protein complex AP-2, alpha 2 subunit		Golgi stack///binding///clathrin coat of trans-Golgi network vesicle///coated pit///endocytosis///intracellular protein transport///lipid binding///membrane coat///protein complex assembly///protein transport///secretory granule///structural molecule activity///transport///vesicle-mediated transport
3	Crx	11804	0	0.714	0.975	0	0	2	0.844	Aplp2	amyloid beta (A4) precursor-like protein 2		DNA binding///binding///copper ion homeostasis///embryonic development///extracellular matrix organization and biogenesis///extracellular space///forebrain development///integral to membrane///locomotory behavior///mating behavior///membrane///midbrain development///nucleus///protein binding///regulation of balance///suckling behavior
3	Nrl	11804	0	0.714	0	0.7	0.718	3	0.711	Aplp2	amyloid beta (A4) precursor-like protein 2		DNA binding///binding///copper ion homeostasis///embryonic development///extracellular matrix organization and biogenesis///extracellular space///forebrain development///integral to membrane///locomotory behavior///mating behavior///membrane///midbrain development///nucleus///protein binding///regulation of balance///suckling behavior
3	Rho	11804	0.663	0	0	0.8	0.711	3	0.724	Aplp2	amyloid beta (A4) precursor-like protein 2		DNA binding///binding///copper ion homeostasis///embryonic development///extracellular matrix organization and biogenesis///extracellular space///forebrain development///integral to membrane///locomotory behavior///mating behavior///membrane///midbrain development///nucleus///protein binding///regulation of balance///suckling behavior
3	Nrl	11847	0	0.833	0.7	0	0	2	0.767	Arg2	arginase type II	Arginine and proline metabolism///Urea cycle and metabolism of amino groups	arginase activity///arginine catabolism///arginine metabolism///catalytic activity///hydrolase activity///manganese ion binding///metal ion binding///mitochondrion///urea cycle
3	Crx	11847	0	0.81	0.667	0	0	2	0.738	Arg2	arginase type II	Arginine and proline metabolism///Urea cycle and metabolism of amino groups	arginase activity///arginine catabolism///arginine metabolism///catalytic activity///hydrolase activity///manganese ion binding///metal ion binding///mitochondrion///urea cycle
3	Rho	11847	0	0	0.9	1	0	2	0.95	Arg2	arginase type II	Arginine and proline metabolism///Urea cycle and metabolism of amino groups	arginase activity///arginine catabolism///arginine metabolism///catalytic activity///hydrolase activity///manganese ion binding///metal ion binding///mitochondrion///urea cycle
3	Rho	11984	0.726	0	0	0.7	0.815	3	0.747	Atp6v0c	ATPase, H+ transporting, lysosomal V0 subunit c	Oxidative phosphorylation///ATP synthesis	ATP biosynthesis///ATP synthesis coupled proton transport///hydrogen ion transporter activity///hydrogen transport///hydrogen-exporting ATPase activity, phosphorylative mechanism///hydrogen-translocating V-type ATPase complex///hydrogen-transporting ATP synthase activity, rotational mechanism///hydrogen-transporting ATPase activity, rotational mechanism///hydrolase activity///integral to membrane…
3	Chx10	11984	0	0	1	0	0.697	2	0.849	Atp6v0c	ATPase, H+ transporting, lysosomal V0 subunit c	Oxidative phosphorylation///ATP synthesis	ATP biosynthesis///ATP synthesis coupled proton transport///hydrogen ion transporter activity///hydrogen transport///hydrogen-exporting ATPase activity, phosphorylative mechanism///hydrogen-translocating V-type ATPase complex///hydrogen-transporting ATP synthase activity, rotational mechanism///hydrogen-transporting ATPase activity, rotational mechanism///hydrolase activity///integral to membrane…
3	Nrl	11984	0.894	0.85	0	0.8	0.855	4	0.85	Atp6v0c	ATPase, H+ transporting, lysosomal V0 subunit c	Oxidative phosphorylation///ATP synthesis	ATP biosynthesis///ATP synthesis coupled proton transport///hydrogen ion transporter activity///hydrogen transport///hydrogen-exporting ATPase activity, phosphorylative mechanism///hydrogen-translocating V-type ATPase complex///hydrogen-transporting ATP synthase activity, rotational mechanism///hydrogen-transporting ATPase activity, rotational mechanism///hydrolase activity///integral to membrane…
3	Chx10	12034	0	0.81	0	0.9	0	2	0.855	Phb2	prohibitin 2		membrane///mitochondrial inner membrane///mitochondrion///nucleus///receptor activity///regulation of transcription, DNA-dependent///signal transduction///transcription
3	Rb1	12034	0	0.857	0.9	0	0	2	0.879	Phb2	prohibitin 2		membrane///mitochondrial inner membrane///mitochondrion///nucleus///receptor activity///regulation of transcription, DNA-dependent///signal transduction///transcription
3	Crx	12034	0	0	0.718	0.9	0	2	0.809	Phb2	prohibitin 2		membrane///mitochondrial inner membrane///mitochondrion///nucleus///receptor activity///regulation of transcription, DNA-dependent///signal transduction///transcription
3	Crx	12215	0.694	0	0.975	0	0	2	0.834	Bsg	basigin		extracellular space///integral to membrane///mannose binding///membrane///sugar binding
3	Nrl	12215	0.707	0.81	0	0	0.891	3	0.802	Bsg	basigin		extracellular space///integral to membrane///mannose binding///membrane///sugar binding
3	Rho	12215	0	0	0	1	0.806	2	0.903	Bsg	basigin		extracellular space///integral to membrane///mannose binding///membrane///sugar binding
3	Crx	12296	0	0.802	0.667	0	0	2	0.735	Cacnb2	calcium channel, voltage-dependent, beta 2 subunit	MAPK signaling pathway	calcium channel activity///calcium ion binding///calcium ion transport///high voltage-gated calcium channel activity///ion channel activity///ion transport///transport///voltage-gated calcium channel activity///voltage-gated calcium channel complex///voltage-gated ion channel activity
3	Nrl	12296	0	0.898	0.9	0	0	2	0.899	Cacnb2	calcium channel, voltage-dependent, beta 2 subunit	MAPK signaling pathway	calcium channel activity///calcium ion binding///calcium ion transport///high voltage-gated calcium channel activity///ion channel activity///ion transport///transport///voltage-gated calcium channel activity///voltage-gated calcium channel complex///voltage-gated ion channel activity
3	Rho	12296	0	0	1	1	0	2	1	Cacnb2	calcium channel, voltage-dependent, beta 2 subunit	MAPK signaling pathway	calcium channel activity///calcium ion binding///calcium ion transport///high voltage-gated calcium channel activity///ion channel activity///ion transport///transport///voltage-gated calcium channel activity///voltage-gated calcium channel complex///voltage-gated ion channel activity
3	Crx	12349	0.88	0.905	0.667	0	0	3	0.817	Car2	carbonic anhydrase 2	Nitrogen metabolism	carbonate dehydratase activity///lyase activity///metal ion binding///one-carbon compound metabolism///zinc ion binding
3	Rho	12349	0.816	0	1	1	0	3	0.939	Car2	carbonic anhydrase 2	Nitrogen metabolism	carbonate dehydratase activity///lyase activity///metal ion binding///one-carbon compound metabolism///zinc ion binding
3	Nrl	12349	0.905	0.905	0.9	0	0	3	0.903	Car2	carbonic anhydrase 2	Nitrogen metabolism	carbonate dehydratase activity///lyase activity///metal ion binding///one-carbon compound metabolism///zinc ion binding
3	Nrl	12369	0	0.81	0.9	0.9	0	3	0.87	Casp7	caspase 7	MAPK signaling pathway///Alzheimer's disease///Neurodegenerative Disorders///Apoptosis///Dentatorubropallidoluysian atrophy (DRPLA)	apoptosis///caspase activity///cysteine-type peptidase activity///hydrolase activity///induction of apoptosis///induction of apoptosis///peptidase activity///proteolysis///regulation of apoptosis
3	Crx	12369	0	0.69	0.667	0	0	2	0.679	Casp7	caspase 7	MAPK signaling pathway///Alzheimer's disease///Neurodegenerative Disorders///Apoptosis///Dentatorubropallidoluysian atrophy (DRPLA)	apoptosis///caspase activity///cysteine-type peptidase activity///hydrolase activity///induction of apoptosis///induction of apoptosis///peptidase activity///proteolysis///regulation of apoptosis
3	Rho	12369	0	0	1	0	0.651	2	0.826	Casp7	caspase 7	MAPK signaling pathway///Alzheimer's disease///Neurodegenerative Disorders///Apoptosis///Dentatorubropallidoluysian atrophy (DRPLA)	apoptosis///caspase activity///cysteine-type peptidase activity///hydrolase activity///induction of apoptosis///induction of apoptosis///peptidase activity///proteolysis///regulation of apoptosis
3	Nrl	12653	0.715	0	0	0.8	0.755	3	0.757	Chgb	chromogranin B		extracellular space
3	Nr2e3	12653	0.765	0	0	0	0.655	2	0.71	Chgb	chromogranin B		extracellular space
3	Rho	12653	0	0	0	0.7	0.797	2	0.749	Chgb	chromogranin B		extracellular space
3	Nrl	12725	0	0.905	0	0.7	0	2	0.802	Clcn3	chloride channel 3		chloride transport///integral to membrane///ion channel activity///ion transport///membrane///transport///voltage-gated chloride channel activity///voltage-gated ion channel activity
3	Rho	12725	0	0	0.7	0.8	0	2	0.75	Clcn3	chloride channel 3		chloride transport///integral to membrane///ion channel activity///ion transport///membrane///transport///voltage-gated chloride channel activity///voltage-gated ion channel activity
3	Crx	12725	0	0.905	0.821	0	0	2	0.863	Clcn3	chloride channel 3		chloride transport///integral to membrane///ion channel activity///ion transport///membrane///transport///voltage-gated chloride channel activity///voltage-gated ion channel activity
3	Rho	12753	0	0	0.7	0.8	0.866	3	0.789	Clock	circadian locomoter output cycles kaput	Circadian rhythm	DNA binding///circadian rhythm///circadian rhythm///cytoplasm///nucleus///protein binding///protein binding///regulation of transcription///regulation of transcription, DNA-dependent///rhythmic process///signal transducer activity///signal transduction///transcription///transcription factor activity///transcription factor activity///transcription factor binding///transcription regulator activity
3	Crx	12753	0	0.786	0.821	0	0	2	0.803	Clock	circadian locomoter output cycles kaput	Circadian rhythm	DNA binding///circadian rhythm///circadian rhythm///cytoplasm///nucleus///protein binding///protein binding///regulation of transcription///regulation of transcription, DNA-dependent///rhythmic process///signal transducer activity///signal transduction///transcription///transcription factor activity///transcription factor activity///transcription factor binding///transcription regulator activity
3	Nrl	12753	0	0.762	0	0.7	0.818	3	0.76	Clock	circadian locomoter output cycles kaput	Circadian rhythm	DNA binding///circadian rhythm///circadian rhythm///cytoplasm///nucleus///protein binding///protein binding///regulation of transcription///regulation of transcription, DNA-dependent///rhythmic process///signal transducer activity///signal transduction///transcription///transcription factor activity///transcription factor activity///transcription factor binding///transcription regulator activity
3	Rho	12757	0	0	0.7	0	0.679	2	0.689	Clta	clathrin, light polypeptide (Lca)	Huntington's disease	calcium ion binding///clathrin vesicle coat///coated pit///intracellular protein transport
3	Chx10	12757	0	0	0	0.9	0.888	2	0.894	Clta	clathrin, light polypeptide (Lca)	Huntington's disease	calcium ion binding///clathrin vesicle coat///coated pit///intracellular protein transport
3	Crx	12757	0	0.69	0.821	0.9	0	3	0.804	Clta	clathrin, light polypeptide (Lca)	Huntington's disease	calcium ion binding///clathrin vesicle coat///coated pit///intracellular protein transport
3	Crx	12759	0.832	0	0.821	0	0	2	0.826	Clu	clusterin		cell death///extracellular space
3	Nrl	12759	0.818	0.81	0	0	0.936	3	0.855	Clu	clusterin		cell death///extracellular space
3	Rho	12759	0.672	0	0.7	0.9	0.925	4	0.799	Clu	clusterin		cell death///extracellular space
3	Rho	12788	0.825	0	1	1	0	3	0.942	Cnga1	cyclic nucleotide gated channel alpha 1		cGMP binding///integral to membrane///ion channel activity///ion transport///membrane///membrane fraction///nucleotide binding///photoreceptor outer segment///potassium channel activity///potassium ion transport///sensory perception///transport///visual perception///voltage-gated potassium channel activity
3	Crx	12788	0.792	0.881	0.667	0	0	3	0.78	Cnga1	cyclic nucleotide gated channel alpha 1		cGMP binding///integral to membrane///ion channel activity///ion transport///membrane///membrane fraction///nucleotide binding///photoreceptor outer segment///potassium channel activity///potassium ion transport///sensory perception///transport///visual perception///voltage-gated potassium channel activity
3	Nrl	12788	0.823	0.952	0.9	0	0	3	0.892	Cnga1	cyclic nucleotide gated channel alpha 1		cGMP binding///integral to membrane///ion channel activity///ion transport///membrane///membrane fraction///nucleotide binding///photoreceptor outer segment///potassium channel activity///potassium ion transport///sensory perception///transport///visual perception///voltage-gated potassium channel activity
3	Nrl	12951	0.974	0.857	0	0	0	2	0.916	Crx	cone-rod homeobox containing gene		DNA binding///development///nucleus///positive regulation of transcription from RNA polymerase II promoter///protein binding///regulation of transcription///regulation of transcription, DNA-dependent///sequence-specific DNA binding///transcription///transcription factor activity///transcription factor complex
3	Crx	12951	1	1	1	1	0	4	1	Crx	cone-rod homeobox containing gene		DNA binding///development///nucleus///positive regulation of transcription from RNA polymerase II promoter///protein binding///regulation of transcription///regulation of transcription, DNA-dependent///sequence-specific DNA binding///transcription///transcription factor activity///transcription factor complex
3	Rho	12951	0.737	0	0.667	0	0	2	0.702	Crx	cone-rod homeobox containing gene		DNA binding///development///nucleus///positive regulation of transcription from RNA polymerase II promoter///protein binding///regulation of transcription///regulation of transcription, DNA-dependent///sequence-specific DNA binding///transcription///transcription factor activity///transcription factor complex
3	Crx	13194	0	0	0.821	1	0	2	0.91	Ddb1	damage specific DNA binding protein 1		nucleic acid binding///nucleus
3	Rho	13194	0	0	0.7	0	0.834	2	0.767	Ddb1	damage specific DNA binding protein 1		nucleic acid binding///nucleus
3	Nrl	13194	0	0.81	0	0	0.818	2	0.814	Ddb1	damage specific DNA binding protein 1		nucleic acid binding///nucleus
3	Crx	13198	0.679	0	0.667	0	0	2	0.673	Ddit3	DNA-damage inducible transcript 3	MAPK signaling pathway	DNA binding///DNA binding///ER overload response///cell cycle///cell cycle arrest///mRNA transcription from RNA polymerase II promoter///nucleus///protein dimerization activity///regulation of apoptosis///regulation of cell redox homeostasis///regulation of transcription, DNA-dependent///sequence-specific DNA binding///transcription///transcription factor activity///unfolded protein response
3	Nrl	13198	0.724	0.79	0.7	0	0	3	0.738	Ddit3	DNA-damage inducible transcript 3	MAPK signaling pathway	DNA binding///DNA binding///ER overload response///cell cycle///cell cycle arrest///mRNA transcription from RNA polymerase II promoter///nucleus///protein dimerization activity///regulation of apoptosis///regulation of cell redox homeostasis///regulation of transcription, DNA-dependent///sequence-specific DNA binding///transcription///transcription factor activity///unfolded protein response
3	Nr2e3	13198	0.794	0	0.7	0	0	2	0.747	Ddit3	DNA-damage inducible transcript 3	MAPK signaling pathway	DNA binding///DNA binding///ER overload response///cell cycle///cell cycle arrest///mRNA transcription from RNA polymerase II promoter///nucleus///protein dimerization activity///regulation of apoptosis///regulation of cell redox homeostasis///regulation of transcription, DNA-dependent///sequence-specific DNA binding///transcription///transcription factor activity///unfolded protein response
3	Nr2e3	13426	0	0	0.9	0	0.682	2	0.791	Dync1i1	dynein cytoplasmic 1 intermediate chain 1		cytoplasmic dynein complex///dynein complex///microtubule///microtubule motor activity///microtubule-based movement///motor activity///protein binding
3	Nrl	13426	0	0.786	0.9	0.8	0.809	4	0.824	Dync1i1	dynein cytoplasmic 1 intermediate chain 1		cytoplasmic dynein complex///dynein complex///microtubule///microtubule motor activity///microtubule-based movement///motor activity///protein binding
3	Rho	13426	0	0	0.8	0.7	0.834	3	0.778	Dync1i1	dynein cytoplasmic 1 intermediate chain 1		cytoplasmic dynein complex///dynein complex///microtubule///microtubule motor activity///microtubule-based movement///motor activity///protein binding
3	Rho	13429	0.855	0	0.7	0.7	0.98	4	0.809	Dnm1	dynamin 1		GTP binding///GTPase activity///endocytosis///hydrolase activity///membrane coat///microtubule///motor activity///nucleotide binding///protein binding
3	Nrl	13429	0.947	0.833	0	0.8	0.964	4	0.886	Dnm1	dynamin 1		GTP binding///GTPase activity///endocytosis///hydrolase activity///membrane coat///microtubule///motor activity///nucleotide binding///protein binding
3	Crx	13429	0.909	0	0.821	0	0	2	0.865	Dnm1	dynamin 1		GTP binding///GTPase activity///endocytosis///hydrolase activity///membrane coat///microtubule///motor activity///nucleotide binding///protein binding
3	Rb1	13681	0	0.862	0.9	0	0	2	0.881	Eif4a1	eukaryotic translation initiation factor 4A1		ATP binding///ATP-dependent helicase activity///DNA binding///RNA binding///helicase activity///hydrolase activity///nucleic acid binding///nucleotide binding///protein biosynthesis///translation initiation factor activity
3	Crx	13681	0	0	0.718	0.8	0	2	0.759	Eif4a1	eukaryotic translation initiation factor 4A1		ATP binding///ATP-dependent helicase activity///DNA binding///RNA binding///helicase activity///hydrolase activity///nucleic acid binding///nucleotide binding///protein biosynthesis///translation initiation factor activity
3	Chx10	13681	0.693	0	0	0.8	0	2	0.747	Eif4a1	eukaryotic translation initiation factor 4A1		ATP binding///ATP-dependent helicase activity///DNA binding///RNA binding///helicase activity///hydrolase activity///nucleic acid binding///nucleotide binding///protein biosynthesis///translation initiation factor activity
3	Nrl	13822	0.842	0.833	0.8	1	0	4	0.869	Epb4.1l2	erythrocyte protein band 4.1-like 2	Tight junction	actin binding///actin cytoskeleton///actin cytoskeleton organization and biogenesis///binding///cortical actin cytoskeleton organization and biogenesis///cytoplasm///cytoskeletal protein binding///cytoskeleton///membrane///regulation of cell shape///spectrin binding///structural molecule activity
3	Nr2e3	13822	0.735	0	0.8	0	0	2	0.768	Epb4.1l2	erythrocyte protein band 4.1-like 2	Tight junction	actin binding///actin cytoskeleton///actin cytoskeleton organization and biogenesis///binding///cortical actin cytoskeleton organization and biogenesis///cytoplasm///cytoskeletal protein binding///cytoskeleton///membrane///regulation of cell shape///spectrin binding///structural molecule activity
3	Crx	13822	0.792	0	0.821	0	0	2	0.806	Epb4.1l2	erythrocyte protein band 4.1-like 2	Tight junction	actin binding///actin cytoskeleton///actin cytoskeleton organization and biogenesis///binding///cortical actin cytoskeleton organization and biogenesis///cytoplasm///cytoskeletal protein binding///cytoskeleton///membrane///regulation of cell shape///spectrin binding///structural molecule activity
3	Rb1	13831	0	0.738	0.7	0	0	2	0.719	Epc1	enhancer of polycomb homolog 1 (Drosophila)		chromatin modification///nucleus///regulation of cell growth///regulation of transcription, DNA-dependent///transcription
3	Crx	13831	0	0	0.872	0.8	0	2	0.836	Epc1	enhancer of polycomb homolog 1 (Drosophila)		chromatin modification///nucleus///regulation of cell growth///regulation of transcription, DNA-dependent///transcription
3	Chx10	13831	0	0	0	0.8	0.87	2	0.835	Epc1	enhancer of polycomb homolog 1 (Drosophila)		chromatin modification///nucleus///regulation of cell growth///regulation of transcription, DNA-dependent///transcription
3	Nrl	13850	0	0.905	0	0.7	0	2	0.802	Ephx2	epoxide hydrolase 2, cytoplasmic	Tetrachloroethene degradation///Metabolism of xenobiotics by cytochrome P450///Arachidonic acid metabolism	aromatic compound catabolism///aromatic compound metabolism///catalytic activity///epoxide hydrolase activity///extracellular space///hydrolase activity///magnesium ion binding///metabolism///metal ion binding///peroxisome///response to toxin///xenobiotic metabolism
3	Crx	13850	0	0.714	0.821	0	0	2	0.768	Ephx2	epoxide hydrolase 2, cytoplasmic	Tetrachloroethene degradation///Metabolism of xenobiotics by cytochrome P450///Arachidonic acid metabolism	aromatic compound catabolism///aromatic compound metabolism///catalytic activity///epoxide hydrolase activity///extracellular space///hydrolase activity///magnesium ion binding///metabolism///metal ion binding///peroxisome///response to toxin///xenobiotic metabolism
3	Rho	13850	0	0	0.7	0.8	0	2	0.75	Ephx2	epoxide hydrolase 2, cytoplasmic	Tetrachloroethene degradation///Metabolism of xenobiotics by cytochrome P450///Arachidonic acid metabolism	aromatic compound catabolism///aromatic compound metabolism///catalytic activity///epoxide hydrolase activity///extracellular space///hydrolase activity///magnesium ion binding///metabolism///metal ion binding///peroxisome///response to toxin///xenobiotic metabolism
3	Nrl	13860	0	0.881	0.7	0.8	0	3	0.794	Eps8	epidermal growth factor receptor pathway substrate 8		carboxypeptidase A activity///proteolysis///receptor activity
3	Crx	13860	0	0.69	0.667	0	0	2	0.679	Eps8	epidermal growth factor receptor pathway substrate 8		carboxypeptidase A activity///proteolysis///receptor activity
3	Rho	13860	0	0	0.9	0.7	0	2	0.8	Eps8	epidermal growth factor receptor pathway substrate 8		carboxypeptidase A activity///proteolysis///receptor activity
3	Crx	14456	0.895	0.81	0.667	0	0	3	0.791	Gas6	growth arrest specific 6		calcium ion binding///extracellular region///extracellular space///metal ion binding///regulation of cell growth
3	Nrl	14456	0.915	0.905	0.7	0.8	0	4	0.83	Gas6	growth arrest specific 6		calcium ion binding///extracellular region///extracellular space///metal ion binding///regulation of cell growth
3	Rho	14456	0.742	0	0.9	0.7	0	3	0.781	Gas6	growth arrest specific 6		calcium ion binding///extracellular region///extracellular space///metal ion binding///regulation of cell growth
3	Rho	14470	0	0	0.9	1	0.761	3	0.887	Rabac1	Rab acceptor 1 (prenylated)		Golgi apparatus///Golgi stack///integral to membrane///integral to membrane///membrane///protein binding
3	Nrl	14470	0.694	0.976	0.7	0	0.773	4	0.786	Rabac1	Rab acceptor 1 (prenylated)		Golgi apparatus///Golgi stack///integral to membrane///integral to membrane///membrane///protein binding
3	Crx	14470	0.713	0.905	0.667	0	0	3	0.762	Rabac1	Rab acceptor 1 (prenylated)		Golgi apparatus///Golgi stack///integral to membrane///integral to membrane///membrane///protein binding
3	Rho	14651	0	0	0	0.7	0.907	2	0.803	Hagh	hydroxyacyl glutathione hydrolase	Pyruvate metabolism	hydrolase activity///hydroxyacylglutathione hydrolase activity///metal ion binding///zinc ion binding
3	Nrl	14651	0	0.881	0	0.8	0.864	3	0.848	Hagh	hydroxyacyl glutathione hydrolase	Pyruvate metabolism	hydrolase activity///hydroxyacylglutathione hydrolase activity///metal ion binding///zinc ion binding
3	Crx	14651	0	0.881	0.821	0	0	2	0.851	Hagh	hydroxyacyl glutathione hydrolase	Pyruvate metabolism	hydrolase activity///hydroxyacylglutathione hydrolase activity///metal ion binding///zinc ion binding
3	Nrl	14685	0	0.898	0.7	0	0	2	0.799	Gnat1	guanine nucleotide binding protein, alpha transducing 1		G-protein coupled receptor protein signaling pathway///G-protein signaling, coupled to cGMP nucleotide second messenger///GTP binding///GTPase activity///GTPase activity///cell proliferation///guanyl nucleotide binding///heterotrimeric G-protein complex///heterotrimeric G-protein complex///membrane fraction///nucleotide binding///phototransduction///sensory perception///signal transducer activity…
3	Rho	14685	0.712	0	0.9	0.9	0	3	0.837	Gnat1	guanine nucleotide binding protein, alpha transducing 1		G-protein coupled receptor protein signaling pathway///G-protein signaling, coupled to cGMP nucleotide second messenger///GTP binding///GTPase activity///GTPase activity///cell proliferation///guanyl nucleotide binding///heterotrimeric G-protein complex///heterotrimeric G-protein complex///membrane fraction///nucleotide binding///phototransduction///sensory perception///signal transducer activity…
3	Crx	14685	0	0.802	0.667	0	0	2	0.735	Gnat1	guanine nucleotide binding protein, alpha transducing 1		G-protein coupled receptor protein signaling pathway///G-protein signaling, coupled to cGMP nucleotide second messenger///GTP binding///GTPase activity///GTPase activity///cell proliferation///guanyl nucleotide binding///heterotrimeric G-protein complex///heterotrimeric G-protein complex///membrane fraction///nucleotide binding///phototransduction///sensory perception///signal transducer activity…
3	Crx	14688	0.769	0.81	0.667	0	0	3	0.749	Gnb1	guanine nucleotide binding protein, beta 1		G-protein coupled receptor protein signaling pathway///G-protein coupled receptor protein signaling pathway///G-protein signaling, coupled to IP3 second messenger (phospholipase C activating)///GTPase activity///GTPase activity///Ras protein signal transduction///acetylcholine receptor signaling, muscarinic pathway///cell proliferation///heterotrimeric G-protein complex///heterotrimeric G-protein…
3	Rho	14688	0.788	0	1	1	0	3	0.929	Gnb1	guanine nucleotide binding protein, beta 1		G-protein coupled receptor protein signaling pathway///G-protein coupled receptor protein signaling pathway///G-protein signaling, coupled to IP3 second messenger (phospholipase C activating)///GTPase activity///GTPase activity///Ras protein signal transduction///acetylcholine receptor signaling, muscarinic pathway///cell proliferation///heterotrimeric G-protein complex///heterotrimeric G-protein…
3	Nrl	14688	0.832	0.905	0.9	0	0	3	0.879	Gnb1	guanine nucleotide binding protein, beta 1		G-protein coupled receptor protein signaling pathway///G-protein coupled receptor protein signaling pathway///G-protein signaling, coupled to IP3 second messenger (phospholipase C activating)///GTPase activity///GTPase activity///Ras protein signal transduction///acetylcholine receptor signaling, muscarinic pathway///cell proliferation///heterotrimeric G-protein complex///heterotrimeric G-protein…
3	Rho	14697	0	0	0.9	0.7	0.9	3	0.833	Gnb5	guanine nucleotide binding protein, beta 5		G-protein coupled receptor protein signaling pathway///GTPase activity///heterotrimeric G-protein complex///signal transducer activity///signal transduction///small GTPase regulator activity
3	Crx	14697	0	0.69	0.667	0	0	2	0.679	Gnb5	guanine nucleotide binding protein, beta 5		G-protein coupled receptor protein signaling pathway///GTPase activity///heterotrimeric G-protein complex///signal transducer activity///signal transduction///small GTPase regulator activity
3	Nrl	14697	0	0.881	0.7	0.8	0.834	4	0.804	Gnb5	guanine nucleotide binding protein, beta 5		G-protein coupled receptor protein signaling pathway///GTPase activity///heterotrimeric G-protein complex///signal transducer activity///signal transduction///small GTPase regulator activity
3	Crx	14751	0.756	0	0.821	0	0	2	0.788	Gpi1	glucose phosphate isomerase 1	Starch and sucrose metabolism///Glycolysis / Gluconeogenesis///Pentose phosphate pathway	cytokine activity///extracellular space///gluconeogenesis///glucose-6-phosphate isomerase activity///glycolysis///growth factor activity///isomerase activity
3	Nrl	14751	0.781	0.786	0	0.7	0.864	4	0.783	Gpi1	glucose phosphate isomerase 1	Starch and sucrose metabolism///Glycolysis / Gluconeogenesis///Pentose phosphate pathway	cytokine activity///extracellular space///gluconeogenesis///glucose-6-phosphate isomerase activity///glycolysis///growth factor activity///isomerase activity
3	Rho	14751	0	0	0.7	0.8	0.861	3	0.787	Gpi1	glucose phosphate isomerase 1	Starch and sucrose metabolism///Glycolysis / Gluconeogenesis///Pentose phosphate pathway	cytokine activity///extracellular space///gluconeogenesis///glucose-6-phosphate isomerase activity///glycolysis///growth factor activity///isomerase activity
3	Crx	14779	0.671	0.857	0.821	0	0	3	0.783	Gpx4	glutathione peroxidase 4	Glutathione metabolism///Arachidonic acid metabolism	cytosol///development///establishment and/or maintenance of chromatin architecture///glutathione peroxidase activity///glutathione peroxidase activity///mitochondrial inner membrane///mitochondrion///nuclear envelope///nucleus///oxidoreductase activity///peroxidase activity///phospholipid-hydroperoxide glutathione peroxidase activity///response to oxidative stress///selenium binding///spermatogen…
3	Rho	14779	0.796	0	0.7	0	0.888	3	0.795	Gpx4	glutathione peroxidase 4	Glutathione metabolism///Arachidonic acid metabolism	cytosol///development///establishment and/or maintenance of chromatin architecture///glutathione peroxidase activity///glutathione peroxidase activity///mitochondrial inner membrane///mitochondrion///nuclear envelope///nucleus///oxidoreductase activity///peroxidase activity///phospholipid-hydroperoxide glutathione peroxidase activity///response to oxidative stress///selenium binding///spermatogen…
3	Nrl	14779	0.74	0.857	0	0	0.909	3	0.835	Gpx4	glutathione peroxidase 4	Glutathione metabolism///Arachidonic acid metabolism	cytosol///development///establishment and/or maintenance of chromatin architecture///glutathione peroxidase activity///glutathione peroxidase activity///mitochondrial inner membrane///mitochondrion///nuclear envelope///nucleus///oxidoreductase activity///peroxidase activity///phospholipid-hydroperoxide glutathione peroxidase activity///response to oxidative stress///selenium binding///spermatogen…
3	Rho	14884	0	0	0.9	0	0.938	2	0.919	Gtf2h1	general transcription factor II H, polypeptide 1	Basal transcription factors	DNA repair///nucleus///regulation of transcription, DNA-dependent///response to DNA damage stimulus///transcription///transcription factor activity
3	Nrl	14884	0	0	0.7	0	0.873	2	0.786	Gtf2h1	general transcription factor II H, polypeptide 1	Basal transcription factors	DNA repair///nucleus///regulation of transcription, DNA-dependent///response to DNA damage stimulus///transcription///transcription factor activity
3	Rb1	14884	0	0	0	0.9	0.827	2	0.864	Gtf2h1	general transcription factor II H, polypeptide 1	Basal transcription factors	DNA repair///nucleus///regulation of transcription, DNA-dependent///response to DNA damage stimulus///transcription///transcription factor activity
3	Rb1	14894	0	0	0	0.7	0.836	2	0.768	Gtl3	gene trap locus 3
3	Nrl	14894	0	0.69	0	0	0.682	2	0.686	Gtl3	gene trap locus 3
3	Crx	14894	0	0.786	0.872	0	0	2	0.829	Gtl3	gene trap locus 3
3	Rho	14923	0	0	0.9	0.9	0	2	0.9	Guk1	guanylate kinase 1	Purine metabolism	ATP binding///guanylate kinase activity///intracellular///kinase activity///nucleotide binding///transferase activity///transport
3	Nrl	14923	0	0.833	0.7	0	0	2	0.767	Guk1	guanylate kinase 1	Purine metabolism	ATP binding///guanylate kinase activity///intracellular///kinase activity///nucleotide binding///transferase activity///transport
3	Crx	14923	0	0.905	0.667	0	0	2	0.786	Guk1	guanylate kinase 1	Purine metabolism	ATP binding///guanylate kinase activity///intracellular///kinase activity///nucleotide binding///transferase activity///transport
3	Nrl	15165	0	0.881	0.8	0.7	0.682	4	0.766	Hcn1	hyperpolarization-activated, cyclic nucleotide-gated K+ 1		cAMP binding///cation channel activity///cation transport///integral to membrane///ion channel activity///ion transport///membrane///nucleotide binding///potassium channel activity///potassium ion binding///potassium ion transport///sodium ion binding///sodium ion transport///transport///voltage-gated ion channel activity///voltage-gated potassium channel activity
3	Crx	15165	0	0.69	0.821	0	0	2	0.756	Hcn1	hyperpolarization-activated, cyclic nucleotide-gated K+ 1		cAMP binding///cation channel activity///cation transport///integral to membrane///ion channel activity///ion transport///membrane///nucleotide binding///potassium channel activity///potassium ion binding///potassium ion transport///sodium ion binding///sodium ion transport///transport///voltage-gated ion channel activity///voltage-gated potassium channel activity
3	Rho	15165	0	0	0.9	0.8	0.692	3	0.797	Hcn1	hyperpolarization-activated, cyclic nucleotide-gated K+ 1		cAMP binding///cation channel activity///cation transport///integral to membrane///ion channel activity///ion transport///membrane///nucleotide binding///potassium channel activity///potassium ion binding///potassium ion transport///sodium ion binding///sodium ion transport///transport///voltage-gated ion channel activity///voltage-gated potassium channel activity
3	Rho	15184	0.72	0	0	0.9	0.952	3	0.857	Hdac5	histone deacetylase 5		chromatin modification///cytoplasm///heart development///histone deacetylase activity///hydrolase activity///negative regulation of transcription from RNA polymerase II promoter///nucleus///protein binding///regulation of transcription, DNA-dependent///transcription///transcription corepressor activity///transcriptional repressor activity
3	Nrl	15184	0.713	0	0	0	0.982	2	0.847	Hdac5	histone deacetylase 5		chromatin modification///cytoplasm///heart development///histone deacetylase activity///hydrolase activity///negative regulation of transcription from RNA polymerase II promoter///nucleus///protein binding///regulation of transcription, DNA-dependent///transcription///transcription corepressor activity///transcriptional repressor activity
3	Crx	15184	0.713	0	0.975	0	0	2	0.844	Hdac5	histone deacetylase 5		chromatin modification///cytoplasm///heart development///histone deacetylase activity///hydrolase activity///negative regulation of transcription from RNA polymerase II promoter///nucleus///protein binding///regulation of transcription, DNA-dependent///transcription///transcription corepressor activity///transcriptional repressor activity
3	Rho	15511	0	0	0.9	0.9	0	2	0.9	Hspa1b	heat shock protein 1B		ATP binding///DNA repair///anti-apoptosis///negative regulation of caspase activity///nucleotide binding///protein binding///protein folding///response to heat///response to unfolded protein///telomere maintenance///unfolded protein binding
3	Crx	15511	0	0.667	0.667	0	0	2	0.667	Hspa1b	heat shock protein 1B		ATP binding///DNA repair///anti-apoptosis///negative regulation of caspase activity///nucleotide binding///protein binding///protein folding///response to heat///response to unfolded protein///telomere maintenance///unfolded protein binding
3	Nrl	15511	0	0.857	0.7	0	0	2	0.779	Hspa1b	heat shock protein 1B		ATP binding///DNA repair///anti-apoptosis///negative regulation of caspase activity///nucleotide binding///protein binding///protein folding///response to heat///response to unfolded protein///telomere maintenance///unfolded protein binding
3	Chx10	15526	0	0	0	0.8	0.761	2	0.78	Hspa9a	heat shock protein 9A	MAPK signaling pathway///Antigen processing and presentation	ATP binding///cytoplasm///mitochondrion///nucleotide binding///protein binding///protein export from nucleus///protein folding///response to heat///response to unfolded protein///unfolded protein binding
3	Rb1	15526	0	0	0.7	0	0.718	2	0.709	Hspa9a	heat shock protein 9A	MAPK signaling pathway///Antigen processing and presentation	ATP binding///cytoplasm///mitochondrion///nucleotide binding///protein binding///protein export from nucleus///protein folding///response to heat///response to unfolded protein///unfolded protein binding
3	Crx	15526	0	0	0.872	0.8	0	2	0.836	Hspa9a	heat shock protein 9A	MAPK signaling pathway///Antigen processing and presentation	ATP binding///cytoplasm///mitochondrion///nucleotide binding///protein binding///protein export from nucleus///protein folding///response to heat///response to unfolded protein///unfolded protein binding
3	Crx	16432	0.825	0	0.718	0	0	2	0.772	Itm2b	integral membrane protein 2B		ATP binding///apoptosis///apoptosis///induction of apoptosis///integral to membrane///membrane///membrane fraction///protein binding
3	Rho	16432	0	0	0	0.9	0.843	2	0.871	Itm2b	integral membrane protein 2B		ATP binding///apoptosis///apoptosis///induction of apoptosis///integral to membrane///membrane///membrane fraction///protein binding
3	Nrl	16432	0.788	0.81	0	0	0.891	3	0.829	Itm2b	integral membrane protein 2B		ATP binding///apoptosis///apoptosis///induction of apoptosis///integral to membrane///membrane///membrane fraction///protein binding
3	Crx	16498	0	0.714	0.667	0	0	2	0.691	Kcnab2	potassium voltage-gated channel, shaker-related subfamily, beta member 2		cytoplasm///integral to membrane///integral to plasma membrane///ion channel activity///ion transport///oxidoreductase activity///potassium channel activity///potassium ion binding///potassium ion transport///transport///voltage-gated ion channel activity///voltage-gated potassium channel activity
3	Rho	16498	0	0	1	0.7	0	2	0.85	Kcnab2	potassium voltage-gated channel, shaker-related subfamily, beta member 2		cytoplasm///integral to membrane///integral to plasma membrane///ion channel activity///ion transport///oxidoreductase activity///potassium channel activity///potassium ion binding///potassium ion transport///transport///voltage-gated ion channel activity///voltage-gated potassium channel activity
3	Nrl	16498	0	0.905	0.9	0.8	0	3	0.868	Kcnab2	potassium voltage-gated channel, shaker-related subfamily, beta member 2		cytoplasm///integral to membrane///integral to plasma membrane///ion channel activity///ion transport///oxidoreductase activity///potassium channel activity///potassium ion binding///potassium ion transport///transport///voltage-gated ion channel activity///voltage-gated potassium channel activity
3	Rho	16500	0	0	0.975	0.7	0.902	3	0.859	Kcnb1	potassium voltage gated channel, Shab-related subfamily, member 1		cation channel activity///cation transport///integral to membrane///integral to plasma membrane///ion channel activity///ion transport///membrane///potassium channel activity///potassium ion binding///potassium ion transport///potassium ion transport///protein binding///transport///voltage-gated ion channel activity///voltage-gated potassium channel activity///voltage-gated potassium channel acti…
3	Crx	16500	0	0.952	0.684	0	0	2	0.818	Kcnb1	potassium voltage gated channel, Shab-related subfamily, member 1		cation channel activity///cation transport///integral to membrane///integral to plasma membrane///ion channel activity///ion transport///membrane///potassium channel activity///potassium ion binding///potassium ion transport///potassium ion transport///protein binding///transport///voltage-gated ion channel activity///voltage-gated potassium channel activity///voltage-gated potassium channel acti…
3	Nrl	16500	0	0.881	0.821	0.8	0.836	4	0.835	Kcnb1	potassium voltage gated channel, Shab-related subfamily, member 1		cation channel activity///cation transport///integral to membrane///integral to plasma membrane///ion channel activity///ion transport///membrane///potassium channel activity///potassium ion binding///potassium ion transport///potassium ion transport///protein binding///transport///voltage-gated ion channel activity///voltage-gated potassium channel activity///voltage-gated potassium channel acti…
3	Rho	16709	0	0	0.821	0	0.802	2	0.811	Ktn1	kinectin 1		endoplasmic reticulum///integral to membrane///kinesin binding///microtubule-based movement
3	Nr2e3	16709	0	0	0.667	0	0.773	2	0.72	Ktn1	kinectin 1		endoplasmic reticulum///integral to membrane///kinesin binding///microtubule-based movement
3	Nrl	16709	0	0	0.667	0	0.718	2	0.693	Ktn1	kinectin 1		endoplasmic reticulum///integral to membrane///kinesin binding///microtubule-based movement
3	Crx	16886	0	0.81	0.821	0	0	2	0.815	Limk2	LIM motif-containing protein kinase 2	Regulation of actin cytoskeleton///Axon guidance	ATP binding///kinase activity///metal ion binding///nucleotide binding///protein amino acid phosphorylation///protein binding///protein kinase activity///protein serine/threonine kinase activity///spermatogenesis///transferase activity///zinc ion binding
3	Nrl	16886	0	0.81	0	0.9	0.764	3	0.824	Limk2	LIM motif-containing protein kinase 2	Regulation of actin cytoskeleton///Axon guidance	ATP binding///kinase activity///metal ion binding///nucleotide binding///protein amino acid phosphorylation///protein binding///protein kinase activity///protein serine/threonine kinase activity///spermatogenesis///transferase activity///zinc ion binding
3	Rho	16886	0	0	0.7	0	0.82	2	0.76	Limk2	LIM motif-containing protein kinase 2	Regulation of actin cytoskeleton///Axon guidance	ATP binding///kinase activity///metal ion binding///nucleotide binding///protein amino acid phosphorylation///protein binding///protein kinase activity///protein serine/threonine kinase activity///spermatogenesis///transferase activity///zinc ion binding
3	Nrl	16922	0	0.905	0.7	0.7	0	3	0.768	Phyh	phytanoyl-CoA hydroxylase		L-ascorbic acid binding///catalytic activity///fatty acid alpha-oxidation///iron ion binding///oxidoreductase activity///peroxisome///phytanoyl-CoA dioxygenase activity///protein binding
3	Rho	16922	0	0	0.9	0.8	0	2	0.85	Phyh	phytanoyl-CoA hydroxylase		L-ascorbic acid binding///catalytic activity///fatty acid alpha-oxidation///iron ion binding///oxidoreductase activity///peroxisome///phytanoyl-CoA dioxygenase activity///protein binding
3	Crx	16922	0	0.714	0.667	0	0	2	0.691	Phyh	phytanoyl-CoA hydroxylase		L-ascorbic acid binding///catalytic activity///fatty acid alpha-oxidation///iron ion binding///oxidoreductase activity///peroxisome///phytanoyl-CoA dioxygenase activity///protein binding
3	Nr2e3	16924	0	0	0.8	0	0.8	2	0.8	Lnx1	ligand of numb-protein X 1	Tryptophan metabolism	PDZ domain binding///cytoplasm///extracellular space///intracellular signaling cascade///ligase activity///metal ion binding///protein binding///protein homooligomerization///protein ubiquitination during ubiquitin-dependent protein catabolism///ubiquitin cycle///ubiquitin-dependent protein catabolism///ubiquitin-protein ligase activity///zinc ion binding
3	Nrl	16924	0	0.905	0.8	0.8	0	3	0.835	Lnx1	ligand of numb-protein X 1	Tryptophan metabolism	PDZ domain binding///cytoplasm///extracellular space///intracellular signaling cascade///ligase activity///metal ion binding///protein binding///protein homooligomerization///protein ubiquitination during ubiquitin-dependent protein catabolism///ubiquitin cycle///ubiquitin-dependent protein catabolism///ubiquitin-protein ligase activity///zinc ion binding
3	Rho	16924	0	0	0.9	0.7	0.674	3	0.758	Lnx1	ligand of numb-protein X 1	Tryptophan metabolism	PDZ domain binding///cytoplasm///extracellular space///intracellular signaling cascade///ligase activity///metal ion binding///protein binding///protein homooligomerization///protein ubiquitination during ubiquitin-dependent protein catabolism///ubiquitin cycle///ubiquitin-dependent protein catabolism///ubiquitin-protein ligase activity///zinc ion binding
3	Nrl	17254	0	0.731	0	0.8	0	2	0.765	Slc3a2	solute carrier family 3 (activators of dibasic and neutral amino acid transport), member 2		alpha-amylase activity///carbohydrate metabolism///defense response///integral to membrane///membrane///plasma membrane///protein binding
3	Crx	17254	0	0.671	0.975	0	0	2	0.823	Slc3a2	solute carrier family 3 (activators of dibasic and neutral amino acid transport), member 2		alpha-amylase activity///carbohydrate metabolism///defense response///integral to membrane///membrane///plasma membrane///protein binding
3	Rho	17254	0	0	0.7	0.7	0	2	0.7	Slc3a2	solute carrier family 3 (activators of dibasic and neutral amino acid transport), member 2		alpha-amylase activity///carbohydrate metabolism///defense response///integral to membrane///membrane///plasma membrane///protein binding
3	Rho	17920	0	0	0.9	0.7	0.888	3	0.829	Myo6	myosin VI		ATP binding///actin binding///actin filament binding///calmodulin binding///cytoskeleton organization and biogenesis///dendrite morphogenesis///endocytosis///motor activity///myosin///nucleotide binding///perinuclear region///protein binding///sensory perception of sound///synapse///synaptogenesis
3	Nrl	17920	0	0.922	0.7	0.8	0.882	4	0.826	Myo6	myosin VI		ATP binding///actin binding///actin filament binding///calmodulin binding///cytoskeleton organization and biogenesis///dendrite morphogenesis///endocytosis///motor activity///myosin///nucleotide binding///perinuclear region///protein binding///sensory perception of sound///synapse///synaptogenesis
3	Crx	17920	0	0.826	0.667	0	0	2	0.747	Myo6	myosin VI		ATP binding///actin binding///actin filament binding///calmodulin binding///cytoskeleton organization and biogenesis///dendrite morphogenesis///endocytosis///motor activity///myosin///nucleotide binding///perinuclear region///protein binding///sensory perception of sound///synapse///synaptogenesis
3	Nrl	17957	0.735	0.81	0.7	0	0.918	4	0.791	Napb	N-ethylmaleimide sensitive fusion protein attachment protein beta		ER to Golgi vesicle-mediated transport///Golgi apparatus///binding///biological process unknown///cellular component unknown///endoplasmic reticulum///intracellular protein transport///intracellular transporter activity///protein transport///syntaxin binding///transport
3	Rho	17957	0.71	0	0.9	0.9	0.97	4	0.87	Napb	N-ethylmaleimide sensitive fusion protein attachment protein beta		ER to Golgi vesicle-mediated transport///Golgi apparatus///binding///biological process unknown///cellular component unknown///endoplasmic reticulum///intracellular protein transport///intracellular transporter activity///protein transport///syntaxin binding///transport
3	Crx	17957	0.761	0	0.667	0	0	2	0.714	Napb	N-ethylmaleimide sensitive fusion protein attachment protein beta		ER to Golgi vesicle-mediated transport///Golgi apparatus///binding///biological process unknown///cellular component unknown///endoplasmic reticulum///intracellular protein transport///intracellular transporter activity///protein transport///syntaxin binding///transport
3	Nrl	18023	0	0	0	0.8	0.736	2	0.768	Nfe2l1	nuclear factor, erythroid derived 2,-like 1		DNA binding///extracellular space///nucleus///protein dimerization activity///regulation of transcription, DNA-dependent///sequence-specific DNA binding
3	Crx	18023	0	0.667	0.975	0	0	2	0.821	Nfe2l1	nuclear factor, erythroid derived 2,-like 1		DNA binding///extracellular space///nucleus///protein dimerization activity///regulation of transcription, DNA-dependent///sequence-specific DNA binding
3	Rho	18023	0	0	0	0.7	0.72	2	0.71	Nfe2l1	nuclear factor, erythroid derived 2,-like 1		DNA binding///extracellular space///nucleus///protein dimerization activity///regulation of transcription, DNA-dependent///sequence-specific DNA binding
3	Nrl	18029	0.901	0	0	0	0.827	2	0.864	Nfic	nuclear factor I/C		DNA binding///DNA replication///intracellular///nucleus///odontogenesis (sensu Vertebrata)///regulation of transcription, DNA-dependent///transcription///transcription factor activity
3	Nr2e3	18029	0.927	0	0	0	0.673	2	0.8	Nfic	nuclear factor I/C		DNA binding///DNA replication///intracellular///nucleus///odontogenesis (sensu Vertebrata)///regulation of transcription, DNA-dependent///transcription///transcription factor activity
3	Rho	18029	0.689	0	0	0	0.866	2	0.777	Nfic	nuclear factor I/C		DNA binding///DNA replication///intracellular///nucleus///odontogenesis (sensu Vertebrata)///regulation of transcription, DNA-dependent///transcription///transcription factor activity
3	Rho	18195	0	0	0.9	0.7	0	2	0.8	Nsf	N-ethylmaleimide sensitive fusion protein		ATP binding///ATP-dependent peptidase activity///ATPase activity, coupled///Golgi stack///endoplasmic reticulum///hydrolase activity///magnesium ion binding///metal ion binding///nucleoside-triphosphatase activity///nucleotide binding///protein transport///proteolysis///serine-type endopeptidase activity///syntaxin binding///transport
3	Nrl	18195	0	0.881	0.7	0.8	0	3	0.794	Nsf	N-ethylmaleimide sensitive fusion protein		ATP binding///ATP-dependent peptidase activity///ATPase activity, coupled///Golgi stack///endoplasmic reticulum///hydrolase activity///magnesium ion binding///metal ion binding///nucleoside-triphosphatase activity///nucleotide binding///protein transport///proteolysis///serine-type endopeptidase activity///syntaxin binding///transport
3	Crx	18195	0	0.69	0.667	0	0	2	0.679	Nsf	N-ethylmaleimide sensitive fusion protein		ATP binding///ATP-dependent peptidase activity///ATPase activity, coupled///Golgi stack///endoplasmic reticulum///hydrolase activity///magnesium ion binding///metal ion binding///nucleoside-triphosphatase activity///nucleotide binding///protein transport///proteolysis///serine-type endopeptidase activity///syntaxin binding///transport
3	Nrl	18242	0	0.857	0.7	0	0	2	0.779	Oat	ornithine aminotransferase	Arginine and proline metabolism///Urea cycle and metabolism of amino groups	mitochondrion///ornithine-oxo-acid transaminase activity///pyridoxal phosphate binding///transaminase activity///transferase activity
3	Rho	18242	0	0	0.9	0.8	0	2	0.85	Oat	ornithine aminotransferase	Arginine and proline metabolism///Urea cycle and metabolism of amino groups	mitochondrion///ornithine-oxo-acid transaminase activity///pyridoxal phosphate binding///transaminase activity///transferase activity
3	Crx	18242	0	0.833	0.667	0	0	2	0.75	Oat	ornithine aminotransferase	Arginine and proline metabolism///Urea cycle and metabolism of amino groups	mitochondrion///ornithine-oxo-acid transaminase activity///pyridoxal phosphate binding///transaminase activity///transferase activity
3	Neurod1	18412	0.86	0	0.8	0	0	2	0.83	Sqstm1	sequestosome 1		apoptosis///cell differentiation///immune response///metal ion binding///transcription cofactor activity///zinc ion binding
3	Nrl	18412	0	0	0	0.8	0.909	2	0.855	Sqstm1	sequestosome 1		apoptosis///cell differentiation///immune response///metal ion binding///transcription cofactor activity///zinc ion binding
3	Rho	18412	0	0	0	0.7	0.879	2	0.79	Sqstm1	sequestosome 1		apoptosis///cell differentiation///immune response///metal ion binding///transcription cofactor activity///zinc ion binding
3	Rho	18415	0	0	0.7	0.9	0.852	3	0.817	Hspa4l	heat shock protein 4 like		ATP binding///nucleotide binding///protein folding///response to unfolded protein///unfolded protein binding
3	Nrl	18415	0	0.881	0	0	0.864	2	0.872	Hspa4l	heat shock protein 4 like		ATP binding///nucleotide binding///protein folding///response to unfolded protein///unfolded protein binding
3	Crx	18415	0	0.69	0.821	0	0	2	0.756	Hspa4l	heat shock protein 4 like		ATP binding///nucleotide binding///protein folding///response to unfolded protein///unfolded protein binding
3	Rho	18519	0	0	1	0	0.843	2	0.921	Pcaf	p300/CBP-associated factor	Notch signaling pathway	N-acetyltransferase activity///histone acetyltransferase activity///histone acetyltransferase complex///kinetochore///protein amino acid acetylation///protein binding///regulation of transcription, DNA-dependent///transferase activity
3	Nr2e3	18519	0	0	0.9	0	0.882	2	0.891	Pcaf	p300/CBP-associated factor	Notch signaling pathway	N-acetyltransferase activity///histone acetyltransferase activity///histone acetyltransferase complex///kinetochore///protein amino acid acetylation///protein binding///regulation of transcription, DNA-dependent///transferase activity
3	Nrl	18519	0	0	0.9	0	0.818	2	0.859	Pcaf	p300/CBP-associated factor	Notch signaling pathway	N-acetyltransferase activity///histone acetyltransferase activity///histone acetyltransferase complex///kinetochore///protein amino acid acetylation///protein binding///regulation of transcription, DNA-dependent///transferase activity
3	Rho	18545	0.712	0	0.7	0.9	0.897	4	0.802	Pcp2	Purkinje cell protein 2 (L7)		GTPase activator activity///guanyl-nucleotide exchange factor activity///signal transduction
3	Crx	18545	0	0.786	0.821	0	0	2	0.803	Pcp2	Purkinje cell protein 2 (L7)		GTPase activator activity///guanyl-nucleotide exchange factor activity///signal transduction
3	Nrl	18545	0	0.881	0	0	0.909	2	0.895	Pcp2	Purkinje cell protein 2 (L7)		GTPase activator activity///guanyl-nucleotide exchange factor activity///signal transduction
3	Nrl	18587	0.902	0.81	1	0	0.945	4	0.914	Pde6b	phosphodiesterase 6B, cGMP, rod receptor, beta polypeptide	Purine metabolism	3',5'-cyclic-GMP phosphodiesterase activity///3',5'-cyclic-nucleotide phosphodiesterase activity///catalytic activity///detection of light stimulus///hydrolase activity///membrane///receptor activity///sensory perception///signal transduction///visual perception
3	Nr2e3	18587	0.697	0	1	0	0	2	0.849	Pde6b	phosphodiesterase 6B, cGMP, rod receptor, beta polypeptide	Purine metabolism	3',5'-cyclic-GMP phosphodiesterase activity///3',5'-cyclic-nucleotide phosphodiesterase activity///catalytic activity///detection of light stimulus///hydrolase activity///membrane///receptor activity///sensory perception///signal transduction///visual perception
3	Rho	18587	0.901	0	0.9	1	0.897	4	0.925	Pde6b	phosphodiesterase 6B, cGMP, rod receptor, beta polypeptide	Purine metabolism	3',5'-cyclic-GMP phosphodiesterase activity///3',5'-cyclic-nucleotide phosphodiesterase activity///catalytic activity///detection of light stimulus///hydrolase activity///membrane///receptor activity///sensory perception///signal transduction///visual perception
3	Nrl	18640	0	0.881	0.7	0	0	2	0.79	Pfkfb2	6-phosphofructo-2-kinase/fructose-2,6-biphosphatase 2	Fructose and mannose metabolism	6-phosphofructo-2-kinase activity///ATP binding///catalytic activity///fructose 2,6-bisphosphate metabolism///fructose-2,6-bisphosphate 2-phosphatase activity///hydrolase activity///kinase activity///metabolism///nucleotide binding///transferase activity
3	Crx	18640	0	0.667	0.667	0	0	2	0.667	Pfkfb2	6-phosphofructo-2-kinase/fructose-2,6-biphosphatase 2	Fructose and mannose metabolism	6-phosphofructo-2-kinase activity///ATP binding///catalytic activity///fructose 2,6-bisphosphate metabolism///fructose-2,6-bisphosphate 2-phosphatase activity///hydrolase activity///kinase activity///metabolism///nucleotide binding///transferase activity
3	Rho	18640	0	0	0.9	0.9	0	2	0.9	Pfkfb2	6-phosphofructo-2-kinase/fructose-2,6-biphosphatase 2	Fructose and mannose metabolism	6-phosphofructo-2-kinase activity///ATP binding///catalytic activity///fructose 2,6-bisphosphate metabolism///fructose-2,6-bisphosphate 2-phosphatase activity///hydrolase activity///kinase activity///metabolism///nucleotide binding///transferase activity
3	Crx	18739	0.846	0.833	0.821	0	0	3	0.833	Pitpnm1	phosphatidylinositol membrane-associated 1		intracellular///phospholipid binding///transport
3	Nrl	18739	0.878	0.905	0	0	0.891	3	0.891	Pitpnm1	phosphatidylinositol membrane-associated 1		intracellular///phospholipid binding///transport
3	Rho	18739	0.805	0	0.7	0	0.852	3	0.786	Pitpnm1	phosphatidylinositol membrane-associated 1		intracellular///phospholipid binding///transport
3	Nrl	18779	0	0.881	0.9	0	0	2	0.89	Pla2g1br	phospholipase A2, group IB, pancreas, receptor		extracellular space///integral to membrane///receptor activity///sugar binding
3	Rho	18779	0	0	1	0.9	0	2	0.95	Pla2g1br	phospholipase A2, group IB, pancreas, receptor		extracellular space///integral to membrane///receptor activity///sugar binding
3	Crx	18779	0	0.69	0.667	0	0	2	0.679	Pla2g1br	phospholipase A2, group IB, pancreas, receptor		extracellular space///integral to membrane///receptor activity///sugar binding
3	Nrl	18784	0	0.952	0.7	0	0	2	0.826	Pla2g5	phospholipase A2, group V	MAPK signaling pathway///Long-term depression///Linoleic acid metabolism///Glycerophospholipid metabolism///Arachidonic acid metabolism	calcium ion binding///extracellular space///hydrolase activity///lipid catabolism///metal ion binding///phospholipase A2 activity
3	Crx	18784	0	0.881	0.667	0	0	2	0.774	Pla2g5	phospholipase A2, group V	MAPK signaling pathway///Long-term depression///Linoleic acid metabolism///Glycerophospholipid metabolism///Arachidonic acid metabolism	calcium ion binding///extracellular space///hydrolase activity///lipid catabolism///metal ion binding///phospholipase A2 activity
3	Rho	18784	0	0	0.9	0.9	0	2	0.9	Pla2g5	phospholipase A2, group V	MAPK signaling pathway///Long-term depression///Linoleic acid metabolism///Glycerophospholipid metabolism///Arachidonic acid metabolism	calcium ion binding///extracellular space///hydrolase activity///lipid catabolism///metal ion binding///phospholipase A2 activity
3	Crx	18952	0	0.881	0.821	0	0	2	0.851	Sept4	septin 4		GTP binding///cell cycle///cell division///flagellum (sensu Eukaryota)///nucleotide binding///sperm capacitation///sperm mitochondrion organization and biogenesis///spermatid development
3	Nrl	18952	0	0.952	0	0.8	0.664	3	0.805	Sept4	septin 4		GTP binding///cell cycle///cell division///flagellum (sensu Eukaryota)///nucleotide binding///sperm capacitation///sperm mitochondrion organization and biogenesis///spermatid development
3	Rho	18952	0	0	0	0.7	0.679	2	0.689	Sept4	septin 4		GTP binding///cell cycle///cell division///flagellum (sensu Eukaryota)///nucleotide binding///sperm capacitation///sperm mitochondrion organization and biogenesis///spermatid development
3	Rho	18970	0.679	0	0.7	0	0.911	3	0.763	Polb	polymerase (DNA directed), beta	DNA polymerase	DNA binding///DNA repair///DNA replication///DNA-directed DNA polymerase activity///anti-apoptosis///base-excision repair///base-excision repair, gap-filling///base-excision repair, gap-filling///beta DNA polymerase activity///beta DNA polymerase activity///cell death///cytoplasm///deoxycytidyl transferase activity///intracellular///lyase activity///magnesium ion binding///metal ion binding///mic…
3	Nrl	18970	0.806	0	0	0	0.9	2	0.853	Polb	polymerase (DNA directed), beta	DNA polymerase	DNA binding///DNA repair///DNA replication///DNA-directed DNA polymerase activity///anti-apoptosis///base-excision repair///base-excision repair, gap-filling///base-excision repair, gap-filling///beta DNA polymerase activity///beta DNA polymerase activity///cell death///cytoplasm///deoxycytidyl transferase activity///intracellular///lyase activity///magnesium ion binding///metal ion binding///mic…
3	Crx	18970	0.85	0	0.821	0.9	0	3	0.857	Polb	polymerase (DNA directed), beta	DNA polymerase	DNA binding///DNA repair///DNA replication///DNA-directed DNA polymerase activity///anti-apoptosis///base-excision repair///base-excision repair, gap-filling///base-excision repair, gap-filling///beta DNA polymerase activity///beta DNA polymerase activity///cell death///cytoplasm///deoxycytidyl transferase activity///intracellular///lyase activity///magnesium ion binding///metal ion binding///mic…
3	Crx	18986	0	0.81	0.821	0	0	2	0.815	Pou2f1	POU domain, class 2, transcription factor 1		DNA binding///negative regulation of transcription///nucleus///nucleus///positive regulation of transcription from RNA polymerase II promoter///protein binding///regulation of transcription///regulation of transcription, DNA-dependent///sequence-specific DNA binding///transcription///transcription factor activity///transcription regulator activity
3	Nrl	18986	0	0.857	0	0.7	0	2	0.779	Pou2f1	POU domain, class 2, transcription factor 1		DNA binding///negative regulation of transcription///nucleus///nucleus///positive regulation of transcription from RNA polymerase II promoter///protein binding///regulation of transcription///regulation of transcription, DNA-dependent///sequence-specific DNA binding///transcription///transcription factor activity///transcription regulator activity
3	Rho	18986	0	0	0.7	0.8	0	2	0.75	Pou2f1	POU domain, class 2, transcription factor 1		DNA binding///negative regulation of transcription///nucleus///nucleus///positive regulation of transcription from RNA polymerase II promoter///protein binding///regulation of transcription///regulation of transcription, DNA-dependent///sequence-specific DNA binding///transcription///transcription factor activity///transcription regulator activity
3	Crx	19023	0.914	0.762	0.975	0	0	3	0.883	Ppef2	protein phosphatase, EF hand calcium-binding domain 2		calcium ion binding///detection of stimulus during sensory perception///hydrolase activity///iron ion binding///manganese ion binding///metal ion binding///phosphoprotein phosphatase activity///protein serine/threonine phosphatase activity///sensory perception///visual perception
3	Rho	19023	0.755	0	0.7	0	0	2	0.728	Ppef2	protein phosphatase, EF hand calcium-binding domain 2		calcium ion binding///detection of stimulus during sensory perception///hydrolase activity///iron ion binding///manganese ion binding///metal ion binding///phosphoprotein phosphatase activity///protein serine/threonine phosphatase activity///sensory perception///visual perception
3	Nrl	19023	0.914	0.81	0	0	0	2	0.862	Ppef2	protein phosphatase, EF hand calcium-binding domain 2		calcium ion binding///detection of stimulus during sensory perception///hydrolase activity///iron ion binding///manganese ion binding///metal ion binding///phosphoprotein phosphatase activity///protein serine/threonine phosphatase activity///sensory perception///visual perception
3	Nrl	19084	0.674	0.69	0	0.8	0.864	4	0.757	Prkar1a	protein kinase, cAMP dependent regulatory, type I, alpha	Insulin signaling pathway///Apoptosis	cAMP binding///cAMP-dependent protein kinase complex///cAMP-dependent protein kinase regulator activity///cAMP-dependent protein kinase regulator activity///cAMP-dependent protein kinase regulator activity///cell proliferation///cytoplasm///kinase activity///mesoderm formation///nucleotide binding///organ morphogenesis///protein amino acid phosphorylation///protein binding///signal transduction
3	Crx	19084	0.674	0.857	0.975	0	0	3	0.835	Prkar1a	protein kinase, cAMP dependent regulatory, type I, alpha	Insulin signaling pathway///Apoptosis	cAMP binding///cAMP-dependent protein kinase complex///cAMP-dependent protein kinase regulator activity///cAMP-dependent protein kinase regulator activity///cAMP-dependent protein kinase regulator activity///cell proliferation///cytoplasm///kinase activity///mesoderm formation///nucleotide binding///organ morphogenesis///protein amino acid phosphorylation///protein binding///signal transduction
3	Rho	19084	0	0	0	0.7	0.788	2	0.744	Prkar1a	protein kinase, cAMP dependent regulatory, type I, alpha	Insulin signaling pathway///Apoptosis	cAMP binding///cAMP-dependent protein kinase complex///cAMP-dependent protein kinase regulator activity///cAMP-dependent protein kinase regulator activity///cAMP-dependent protein kinase regulator activity///cell proliferation///cytoplasm///kinase activity///mesoderm formation///nucleotide binding///organ morphogenesis///protein amino acid phosphorylation///protein binding///signal transduction
3	Nrl	19122	0.818	0.81	0	0.7	0.918	4	0.811	Prnp	prion protein	Prion disease///Neurodegenerative Disorders	Golgi apparatus///copper ion binding///copper ion homeostasis///endoplasmic reticulum///lipid raft///lipid raft///membrane///nucleobase, nucleoside, nucleotide and nucleic acid metabolism///plasma membrane///response to oxidative stress
3	Rho	19122	0	0	0.7	0.8	0.852	3	0.784	Prnp	prion protein	Prion disease///Neurodegenerative Disorders	Golgi apparatus///copper ion binding///copper ion homeostasis///endoplasmic reticulum///lipid raft///lipid raft///membrane///nucleobase, nucleoside, nucleotide and nucleic acid metabolism///plasma membrane///response to oxidative stress
3	Crx	19122	0.824	0	0.975	0	0	2	0.899	Prnp	prion protein	Prion disease///Neurodegenerative Disorders	Golgi apparatus///copper ion binding///copper ion homeostasis///endoplasmic reticulum///lipid raft///lipid raft///membrane///nucleobase, nucleoside, nucleotide and nucleic acid metabolism///plasma membrane///response to oxidative stress
3	Crx	19134	0	0	0.718	0.8	0	2	0.759	Prpf4b	PRP4 pre-mRNA processing factor 4 homolog B (yeast)		ATP binding///autophagy///chromosome///kinase activity///mRNA processing///nuclear mRNA splicing, via spliceosome///nucleotide binding///nucleus///protein amino acid phosphorylation///protein kinase activity///protein serine/threonine kinase activity///protein transport///protein-tyrosine kinase activity///transferase activity///transport
3	Chx10	19134	0	0.667	0	0.8	0	2	0.733	Prpf4b	PRP4 pre-mRNA processing factor 4 homolog B (yeast)		ATP binding///autophagy///chromosome///kinase activity///mRNA processing///nuclear mRNA splicing, via spliceosome///nucleotide binding///nucleus///protein amino acid phosphorylation///protein kinase activity///protein serine/threonine kinase activity///protein transport///protein-tyrosine kinase activity///transferase activity///transport
3	Rb1	19134	0	0.857	0.9	0	0	2	0.879	Prpf4b	PRP4 pre-mRNA processing factor 4 homolog B (yeast)		ATP binding///autophagy///chromosome///kinase activity///mRNA processing///nuclear mRNA splicing, via spliceosome///nucleotide binding///nucleus///protein amino acid phosphorylation///protein kinase activity///protein serine/threonine kinase activity///protein transport///protein-tyrosine kinase activity///transferase activity///transport
3	Chx10	19266	0.689	0	0.8	0	0.715	3	0.735	Ptprd	protein tyrosine phosphatase, receptor type, D		hydrolase activity///integral to membrane///membrane///phosphoprotein phosphatase activity///plasma membrane///protein amino acid dephosphorylation///protein tyrosine phosphatase activity///receptor activity///transmembrane receptor protein tyrosine phosphatase signaling pathway
3	Rho	19266	0	0	0	0.8	0.87	2	0.835	Ptprd	protein tyrosine phosphatase, receptor type, D		hydrolase activity///integral to membrane///membrane///phosphoprotein phosphatase activity///plasma membrane///protein amino acid dephosphorylation///protein tyrosine phosphatase activity///receptor activity///transmembrane receptor protein tyrosine phosphatase signaling pathway
3	Nrl	19266	0	0	0	0.7	0.9	2	0.8	Ptprd	protein tyrosine phosphatase, receptor type, D		hydrolase activity///integral to membrane///membrane///phosphoprotein phosphatase activity///plasma membrane///protein amino acid dephosphorylation///protein tyrosine phosphatase activity///receptor activity///transmembrane receptor protein tyrosine phosphatase signaling pathway
3	Rho	19339	0	0	0.872	0	0.961	2	0.917	Rab3a	RAB3A, member RAS oncogene family		GTP binding///GTPase activity///exocytosis///intracellular protein transport///membrane///nucleotide binding///protein binding///protein transport///protein transporter activity///regulation of exocytosis///small GTPase mediated signal transduction///synaptic vesicle///transport
3	Nrl	19339	0	0	0.667	0	0.918	2	0.793	Rab3a	RAB3A, member RAS oncogene family		GTP binding///GTPase activity///exocytosis///intracellular protein transport///membrane///nucleotide binding///protein binding///protein transport///protein transporter activity///regulation of exocytosis///small GTPase mediated signal transduction///synaptic vesicle///transport
3	Nr2e3	19339	0	0	0.667	0	0.727	2	0.697	Rab3a	RAB3A, member RAS oncogene family		GTP binding///GTPase activity///exocytosis///intracellular protein transport///membrane///nucleotide binding///protein binding///protein transport///protein transporter activity///regulation of exocytosis///small GTPase mediated signal transduction///synaptic vesicle///transport
3	Crx	19661	0.905	0	0.667	0	0	2	0.786	Rbp3	retinol binding protein 3, interstitial		extracellular matrix (sensu Metazoa)///extracellular space///fatty acid binding///lipid metabolism///peptidase activity///proteolysis///retinal binding///retinoid binding///serine-type peptidase activity///transport///visual perception
3	Rho	19661	0.841	0	0.9	0	0	2	0.871	Rbp3	retinol binding protein 3, interstitial		extracellular matrix (sensu Metazoa)///extracellular space///fatty acid binding///lipid metabolism///peptidase activity///proteolysis///retinal binding///retinoid binding///serine-type peptidase activity///transport///visual perception
3	Nrl	19661	0.956	0	0.7	0	0	2	0.828	Rbp3	retinol binding protein 3, interstitial		extracellular matrix (sensu Metazoa)///extracellular space///fatty acid binding///lipid metabolism///peptidase activity///proteolysis///retinal binding///retinoid binding///serine-type peptidase activity///transport///visual perception
3	Rho	19771	0	0	0.8	0.9	0.82	3	0.84	Rlbp1	retinaldehyde binding protein 1		11-cis retinal binding///intracellular///retinol binding///sensory perception///transport///transporter activity///visual perception
3	Nrl	19771	0	0.881	0.9	0	0.818	3	0.866	Rlbp1	retinaldehyde binding protein 1		11-cis retinal binding///intracellular///retinol binding///sensory perception///transport///transporter activity///visual perception
3	Nr2e3	19771	0	0	0.9	0	0.673	2	0.786	Rlbp1	retinaldehyde binding protein 1		11-cis retinal binding///intracellular///retinol binding///sensory perception///transport///transporter activity///visual perception
3	Rho	19888	0.764	0	0.9	0	0	2	0.832	Rp1h	retinitis pigmentosa 1 homolog (human)		cilium///intracellular signaling cascade///receptor activity///sensory perception///soluble fraction///visual perception
3	Nr2e3	19888	0.783	0	1	0	0	2	0.892	Rp1h	retinitis pigmentosa 1 homolog (human)		cilium///intracellular signaling cascade///receptor activity///sensory perception///soluble fraction///visual perception
3	Nrl	19888	0.95	0	1	0	0	2	0.975	Rp1h	retinitis pigmentosa 1 homolog (human)		cilium///intracellular signaling cascade///receptor activity///sensory perception///soluble fraction///visual perception
3	Crx	20147	0.792	0.714	0.667	0	0	3	0.725	Rs1h	retinoschisis 1 homolog (human)		cell adhesion///extracellular space///protein binding
3	Rho	20147	0.825	0	1	0.9	0.998	4	0.931	Rs1h	retinoschisis 1 homolog (human)		cell adhesion///extracellular space///protein binding
3	Nrl	20147	0.823	0.714	0.9	0	0.955	4	0.848	Rs1h	retinoschisis 1 homolog (human)		cell adhesion///extracellular space///protein binding
3	Nrl	20215	0.935	0.762	1	0	0.909	4	0.901	Sag	retinal S-antigen		calcium ion binding///sensory perception///signal transduction///visual perception
3	Nr2e3	20215	0.724	0	1	0	0	2	0.862	Sag	retinal S-antigen		calcium ion binding///sensory perception///signal transduction///visual perception
3	Rho	20215	0.818	0	0.9	0.9	0.97	4	0.897	Sag	retinal S-antigen		calcium ion binding///sensory perception///signal transduction///visual perception
3	Nrl	20254	0.856	0.762	0.9	0	0	3	0.839	Scg2	secretogranin II		calcium ion binding///extracellular space
3	Crx	20254	0.898	0	0.667	0	0	2	0.783	Scg2	secretogranin II		calcium ion binding///extracellular space
3	Rho	20254	0	0	1	0.9	0	2	0.95	Scg2	secretogranin II		calcium ion binding///extracellular space
3	Rho	20320	0	0	0.9	1	0	2	0.95	Sdfr1	stromal cell derived factor receptor 1		integral to membrane///membrane
3	Nrl	20320	0.797	0.905	0.7	0	0	3	0.8	Sdfr1	stromal cell derived factor receptor 1		integral to membrane///membrane
3	Crx	20320	0.784	0.81	0.667	0	0	3	0.753	Sdfr1	stromal cell derived factor receptor 1		integral to membrane///membrane
3	Crx	20394	0	0.762	0.821	0	0	2	0.791	Sgne1	secretory granule neuroendocrine protein 1, 7B2 protein		extracellular space///neuropeptide signaling pathway///protein folding///secretory granule///transport///unfolded protein binding
3	Nrl	20394	0.66	0.881	0	0	0	2	0.771	Sgne1	secretory granule neuroendocrine protein 1, 7B2 protein		extracellular space///neuropeptide signaling pathway///protein folding///secretory granule///transport///unfolded protein binding
3	Rho	20394	0.862	0	0.7	0.9	0	3	0.821	Sgne1	secretory granule neuroendocrine protein 1, 7B2 protein		extracellular space///neuropeptide signaling pathway///protein folding///secretory granule///transport///unfolded protein binding
3	Nrl	20402	0.717	0	0	1	0	2	0.858	Zfp106	zinc finger protein 106		SH3 domain binding///cytosol///electron transport///insulin receptor signaling pathway///membrane fraction///metal ion binding///nucleic acid binding///nucleus///opioid peptide activity///zinc ion binding
3	Rho	20402	0.655	0	0.7	0	0	2	0.678	Zfp106	zinc finger protein 106		SH3 domain binding///cytosol///electron transport///insulin receptor signaling pathway///membrane fraction///metal ion binding///nucleic acid binding///nucleus///opioid peptide activity///zinc ion binding
3	Crx	20402	0.761	0	0.821	0	0	2	0.791	Zfp106	zinc finger protein 106		SH3 domain binding///cytosol///electron transport///insulin receptor signaling pathway///membrane fraction///metal ion binding///nucleic acid binding///nucleus///opioid peptide activity///zinc ion binding
3	Nrl	20446	0	0.952	0	0	0.882	2	0.917	St6galnac2	ST6 (alpha-N-acetyl-neuraminyl-2,3-beta-galactosyl-1,3)-N-acetylgalactosaminide alpha-2,6-sialyltransferase 2		Golgi stack///extracellular space///integral to Golgi membrane///integral to membrane///membrane///protein amino acid glycosylation///sialyltransferase activity///transferase activity///transferase activity, transferring glycosyl groups
3	Crx	20446	0	0.714	0.821	0	0	2	0.768	St6galnac2	ST6 (alpha-N-acetyl-neuraminyl-2,3-beta-galactosyl-1,3)-N-acetylgalactosaminide alpha-2,6-sialyltransferase 2		Golgi stack///extracellular space///integral to Golgi membrane///integral to membrane///membrane///protein amino acid glycosylation///sialyltransferase activity///transferase activity///transferase activity, transferring glycosyl groups
3	Rho	20446	0	0	0.7	0	0.879	2	0.79	St6galnac2	ST6 (alpha-N-acetyl-neuraminyl-2,3-beta-galactosyl-1,3)-N-acetylgalactosaminide alpha-2,6-sialyltransferase 2		Golgi stack///extracellular space///integral to Golgi membrane///integral to membrane///membrane///protein amino acid glycosylation///sialyltransferase activity///transferase activity///transferase activity, transferring glycosyl groups
3	Rho	20614	0	0	0	0.9	0.77	2	0.835	Snap25	synaptosomal-associated protein 25	SNARE interactions in vesicular transport	SNARE binding///neurotransmitter secretion///neurotransmitter secretion///neurotransmitter uptake///plasma membrane///synaptic transmission///synaptic vesicle docking during exocytosis///synaptosome
3	Crx	20614	0.775	0.762	0.821	0	0	3	0.786	Snap25	synaptosomal-associated protein 25	SNARE interactions in vesicular transport	SNARE binding///neurotransmitter secretion///neurotransmitter secretion///neurotransmitter uptake///plasma membrane///synaptic transmission///synaptic vesicle docking during exocytosis///synaptosome
3	Nrl	20614	0.693	0.762	0	0	0.791	3	0.749	Snap25	synaptosomal-associated protein 25	SNARE interactions in vesicular transport	SNARE binding///neurotransmitter secretion///neurotransmitter secretion///neurotransmitter uptake///plasma membrane///synaptic transmission///synaptic vesicle docking during exocytosis///synaptosome
3	Nrl	20616	0.934	0.81	0	0.7	0.909	4	0.838	Snap91	synaptosomal-associated protein 91		coated pit///phospholipid binding
3	Crx	20616	0.959	0.762	-0.821	-1	0	4	-0.025	Snap91	synaptosomal-associated protein 91		coated pit///phospholipid binding
3	Rho	20616	0.739	0	0	0.8	0.916	3	0.818	Snap91	synaptosomal-associated protein 91		coated pit///phospholipid binding
3	Nrl	20910	0.859	0.905	0.7	0	0.982	4	0.861	Stxbp1	syntaxin binding protein 1		axon target recognition///mitochondrion///protein binding///protein transport///synaptic vesicle maturation///transport///vesicle docking during exocytosis///vesicle-mediated transport
3	Crx	20910	0.834	0.714	0	0	0	2	0.774	Stxbp1	syntaxin binding protein 1		axon target recognition///mitochondrion///protein binding///protein transport///synaptic vesicle maturation///transport///vesicle docking during exocytosis///vesicle-mediated transport
3	Rho	20910	0	0	0	0.9	0.925	2	0.912	Stxbp1	syntaxin binding protein 1		axon target recognition///mitochondrion///protein binding///protein transport///synaptic vesicle maturation///transport///vesicle docking during exocytosis///vesicle-mediated transport
3	Rho	20977	0.953	0	0	0.7	0.893	3	0.849	Syp	synaptophysin		calcium ion binding///endocytosis///integral to membrane///integral to synaptic vesicle membrane///membrane///synapse///synaptic transmission///synaptic vesicle///synaptic vesicle///synaptic vesicle membrane///synaptosome///transport///transporter activity
3	Nr2e3	20977	0.659	0	0	0	0.655	2	0.657	Syp	synaptophysin		calcium ion binding///endocytosis///integral to membrane///integral to synaptic vesicle membrane///membrane///synapse///synaptic transmission///synaptic vesicle///synaptic vesicle///synaptic vesicle membrane///synaptosome///transport///transporter activity
3	Nrl	20977	0.917	0	0	0.8	0.936	3	0.885	Syp	synaptophysin		calcium ion binding///endocytosis///integral to membrane///integral to synaptic vesicle membrane///membrane///synapse///synaptic transmission///synaptic vesicle///synaptic vesicle///synaptic vesicle membrane///synaptosome///transport///transporter activity
3	Nrl	20979	0	0.738	0	0.7	0	2	0.719	Syt1	synaptotagmin I		calcium ion binding///calcium-dependent phospholipid binding///cytoplasm///integral to membrane///low-density lipoprotein receptor binding///membrane///metal ion binding///neuron projection///neurotransmitter secretion///presynaptic membrane///protein binding///secretory granule///synapse///synaptic vesicle///synaptic vesicle membrane///transport///transporter activity
3	Rho	20979	0	0	0.7	0.8	0	2	0.75	Syt1	synaptotagmin I		calcium ion binding///calcium-dependent phospholipid binding///cytoplasm///integral to membrane///low-density lipoprotein receptor binding///membrane///metal ion binding///neuron projection///neurotransmitter secretion///presynaptic membrane///protein binding///secretory granule///synapse///synaptic vesicle///synaptic vesicle membrane///transport///transporter activity
3	Crx	20979	0	0.738	0.821	0	0	2	0.779	Syt1	synaptotagmin I		calcium ion binding///calcium-dependent phospholipid binding///cytoplasm///integral to membrane///low-density lipoprotein receptor binding///membrane///metal ion binding///neuron projection///neurotransmitter secretion///presynaptic membrane///protein binding///secretory granule///synapse///synaptic vesicle///synaptic vesicle membrane///transport///transporter activity
3	Nr2e3	21685	0	0	0.9	0	0.8	2	0.85	Tef	thyrotroph embryonic factor		DNA binding///double-stranded DNA binding///nucleus///positive regulation of transcription from RNA polymerase II promoter///protein binding///protein dimerization activity///regulation of transcription, DNA-dependent///rhythmic process///sequence-specific DNA binding///transcription///transcriptional activator activity
3	Rho	21685	0	0	0.7	0	0.811	2	0.755	Tef	thyrotroph embryonic factor		DNA binding///double-stranded DNA binding///nucleus///positive regulation of transcription from RNA polymerase II promoter///protein binding///protein dimerization activity///regulation of transcription, DNA-dependent///rhythmic process///sequence-specific DNA binding///transcription///transcriptional activator activity
3	Nrl	21685	0	0	0.9	0	0.773	2	0.836	Tef	thyrotroph embryonic factor		DNA binding///double-stranded DNA binding///nucleus///positive regulation of transcription from RNA polymerase II promoter///protein binding///protein dimerization activity///regulation of transcription, DNA-dependent///rhythmic process///sequence-specific DNA binding///transcription///transcriptional activator activity
3	Nr2e3	21807	0.688	0	0	0	0.664	2	0.676	Tsc22d1	TSC22 domain family, member 1		nucleus///regulation of transcription, DNA-dependent///transcription///transcription factor activity
3	Rho	21807	0	0	0	0.8	0.738	2	0.769	Tsc22d1	TSC22 domain family, member 1		nucleus///regulation of transcription, DNA-dependent///transcription///transcription factor activity
3	Nrl	21807	0	0	0	0.7	0.773	2	0.736	Tsc22d1	TSC22 domain family, member 1		nucleus///regulation of transcription, DNA-dependent///transcription///transcription factor activity
3	Rho	21859	0.733	0	0	0.7	0.87	3	0.768	Timp3	tissue inhibitor of metalloproteinase 3		basement membrane///enzyme inhibitor activity///extracellular matrix (sensu Metazoa)///metalloendopeptidase inhibitor activity
3	Nr2e3	21859	0	0	0.667	0	0.755	2	0.711	Timp3	tissue inhibitor of metalloproteinase 3		basement membrane///enzyme inhibitor activity///extracellular matrix (sensu Metazoa)///metalloendopeptidase inhibitor activity
3	Nrl	21859	0.666	0	0.667	0.8	0.845	4	0.745	Timp3	tissue inhibitor of metalloproteinase 3		basement membrane///enzyme inhibitor activity///extracellular matrix (sensu Metazoa)///metalloendopeptidase inhibitor activity
3	Rho	21912	0	0	0.9	0.9	0.843	3	0.881	Tspan7	tetraspanin 7		integral to membrane///membrane
3	Nr2e3	21912	0	0	0.7	0	0.682	2	0.691	Tspan7	tetraspanin 7		integral to membrane///membrane
3	Nrl	21912	0	0.81	0.7	0	0.827	3	0.779	Tspan7	tetraspanin 7		integral to membrane///membrane
3	Rho	21929	0	0	0.9	0.9	0.834	3	0.878	Tnfaip3	tumor necrosis factor, alpha-induced protein 3		DNA binding///apoptosis///cysteine-type peptidase activity///cytoplasm///hydrolase activity///metal ion binding///nucleus///peptidase activity///protein binding///ubiquitin cycle///zinc ion binding
3	Nrl	21929	0	0.929	0.7	0	0.873	3	0.834	Tnfaip3	tumor necrosis factor, alpha-induced protein 3		DNA binding///apoptosis///cysteine-type peptidase activity///cytoplasm///hydrolase activity///metal ion binding///nucleus///peptidase activity///protein binding///ubiquitin cycle///zinc ion binding
3	Crx	21929	0	0.857	0.667	0	0	2	0.762	Tnfaip3	tumor necrosis factor, alpha-induced protein 3		DNA binding///apoptosis///cysteine-type peptidase activity///cytoplasm///hydrolase activity///metal ion binding///nucleus///peptidase activity///protein binding///ubiquitin cycle///zinc ion binding
3	Crx	22031	0	0.786	0.667	0	0	2	0.726	Traf3	Tnf receptor-associated factor 3		apoptosis///metal ion binding///protein binding///receptor activity///regulation of apoptosis///signal transduction///zinc ion binding
3	Rb1	22031	0	0	0.8	0	0.855	2	0.827	Traf3	Tnf receptor-associated factor 3		apoptosis///metal ion binding///protein binding///receptor activity///regulation of apoptosis///signal transduction///zinc ion binding
3	Nrl	22031	0	0.81	0	0.9	0	2	0.855	Traf3	Tnf receptor-associated factor 3		apoptosis///metal ion binding///protein binding///receptor activity///regulation of apoptosis///signal transduction///zinc ion binding
3	Crx	22057	0	0.81	0.975	0	0	2	0.892	Tob1	transducer of ErbB-2.1		SMAD binding///SMAD protein nuclear translocation///cytoplasm///negative regulation of BMP signaling pathway///negative regulation of osteoblast differentiation///protein binding///transcription corepressor activity
3	Rho	22057	0	0	0.7	1	0.743	3	0.814	Tob1	transducer of ErbB-2.1		SMAD binding///SMAD protein nuclear translocation///cytoplasm///negative regulation of BMP signaling pathway///negative regulation of osteoblast differentiation///protein binding///transcription corepressor activity
3	Nrl	22057	0	0.905	0	0	0.755	2	0.83	Tob1	transducer of ErbB-2.1		SMAD binding///SMAD protein nuclear translocation///cytoplasm///negative regulation of BMP signaling pathway///negative regulation of osteoblast differentiation///protein binding///transcription corepressor activity
3	Nrl	22141	0	0.905	0.9	0	0.773	3	0.859	Tub	tubby candidate gene		G-protein coupled photoreceptor activity///cytosol///phototransduction///sensory perception of sound
3	Rho	22141	0	0	1	0	0.688	2	0.844	Tub	tubby candidate gene		G-protein coupled photoreceptor activity///cytosol///phototransduction///sensory perception of sound
3	Crx	22141	0	0.833	0.667	0	0	2	0.75	Tub	tubby candidate gene		G-protein coupled photoreceptor activity///cytosol///phototransduction///sensory perception of sound
3	Crx	22157	0.827	0	0.975	0	0	2	0.901	Tulp1	tubby like protein 1		G-protein coupled photoreceptor activity///phototransduction///sensory perception///visual perception
3	Nrl	22157	0.883	0.833	0	0	0.991	3	0.903	Tulp1	tubby like protein 1		G-protein coupled photoreceptor activity///phototransduction///sensory perception///visual perception
3	Rho	22157	0.832	0	0	0.9	0.97	3	0.901	Tulp1	tubby like protein 1		G-protein coupled photoreceptor activity///phototransduction///sensory perception///visual perception
3	Rho	22209	0	0	0	0.7	0.847	2	0.774	Ube2a	ubiquitin-conjugating enzyme E2A, RAD6 homolog (S. cerevisiae)		DNA repair///chromatin///embryonic development (sensu Mammalia)///ligase activity///nucleus///postreplication repair///protein binding///protein modification///response to DNA damage stimulus///ubiquitin conjugating enzyme activity///ubiquitin cycle///ubiquitin-dependent protein catabolism///ubiquitin-protein ligase activity
3	Crx	22209	0	0.826	0.921	0	0	2	0.874	Ube2a	ubiquitin-conjugating enzyme E2A, RAD6 homolog (S. cerevisiae)		DNA repair///chromatin///embryonic development (sensu Mammalia)///ligase activity///nucleus///postreplication repair///protein binding///protein modification///response to DNA damage stimulus///ubiquitin conjugating enzyme activity///ubiquitin cycle///ubiquitin-dependent protein catabolism///ubiquitin-protein ligase activity
3	Nrl	22209	0	0.898	0	0	0.818	2	0.858	Ube2a	ubiquitin-conjugating enzyme E2A, RAD6 homolog (S. cerevisiae)		DNA repair///chromatin///embryonic development (sensu Mammalia)///ligase activity///nucleus///postreplication repair///protein binding///protein modification///response to DNA damage stimulus///ubiquitin conjugating enzyme activity///ubiquitin cycle///ubiquitin-dependent protein catabolism///ubiquitin-protein ligase activity
3	Nrl	22217	0.699	0	0	0	0.882	2	0.791	Usp12	ubiquitin specific peptidase 12		cysteine-type endopeptidase activity///peptidase activity///ubiquitin thiolesterase activity///ubiquitin-dependent protein catabolism
3	Crx	22217	0.76	0	0.821	0	0	2	0.79	Usp12	ubiquitin specific peptidase 12		cysteine-type endopeptidase activity///peptidase activity///ubiquitin thiolesterase activity///ubiquitin-dependent protein catabolism
3	Rho	22217	0	0	0.7	0	0.938	2	0.819	Usp12	ubiquitin specific peptidase 12		cysteine-type endopeptidase activity///peptidase activity///ubiquitin thiolesterase activity///ubiquitin-dependent protein catabolism
3	Nrl	22249	0	0.905	0.8	0.7	0.918	4	0.831	Unc13b	unc-13 homolog B (C. elegans)		cellular component unknown///diacylglycerol binding///exocytosis///intracellular signaling cascade///metal ion binding///non-kinase phorbol ester receptor activity///synaptic transmission///synaptic vesicle priming///synaptosome///zinc ion binding
3	Rho	22249	0	0	0.9	0.8	0.852	3	0.851	Unc13b	unc-13 homolog B (C. elegans)		cellular component unknown///diacylglycerol binding///exocytosis///intracellular signaling cascade///metal ion binding///non-kinase phorbol ester receptor activity///synaptic transmission///synaptic vesicle priming///synaptosome///zinc ion binding
3	Crx	22249	0	0.714	0.821	0	0	2	0.768	Unc13b	unc-13 homolog B (C. elegans)		cellular component unknown///diacylglycerol binding///exocytosis///intracellular signaling cascade///metal ion binding///non-kinase phorbol ester receptor activity///synaptic transmission///synaptic vesicle priming///synaptosome///zinc ion binding
3	Crx	22282	0.953	0	0.821	0	0	2	0.887	Usf2	upstream transcription factor 2		DNA binding///RNA polymerase II transcription factor activity///lactation///nucleus///positive regulation of transcription///regulation of transcription///regulation of transcription from RNA polymerase II promoter///regulation of transcription, DNA-dependent///transcription///transcription regulator activity///transcriptional activator activity
3	Nr2e3	22282	0.672	0	0	0	0.818	2	0.745	Usf2	upstream transcription factor 2		DNA binding///RNA polymerase II transcription factor activity///lactation///nucleus///positive regulation of transcription///regulation of transcription///regulation of transcription from RNA polymerase II promoter///regulation of transcription, DNA-dependent///transcription///transcription regulator activity///transcriptional activator activity
3	Nrl	22282	0.921	0	0	0	0.773	2	0.847	Usf2	upstream transcription factor 2		DNA binding///RNA polymerase II transcription factor activity///lactation///nucleus///positive regulation of transcription///regulation of transcription///regulation of transcription from RNA polymerase II promoter///regulation of transcription, DNA-dependent///transcription///transcription regulator activity///transcriptional activator activity
3	Rho	22318	0	0	0.7	0.9	0.989	3	0.863	Vamp2	vesicle-associated membrane protein 2	SNARE interactions in vesicular transport	SNARE binding///calcium ion-dependent exocytosis///calmodulin binding///integral to membrane///membrane///phospholipid binding///regulation of exocytosis///secretory granule///synapse///synaptic vesicle///synaptic vesicle exocytosis///synaptic vesicle membrane///synaptosome///vesicle-mediated transport///zymogen granule membrane
3	Nrl	22318	0.744	0.881	0	0	0.982	3	0.869	Vamp2	vesicle-associated membrane protein 2	SNARE interactions in vesicular transport	SNARE binding///calcium ion-dependent exocytosis///calmodulin binding///integral to membrane///membrane///phospholipid binding///regulation of exocytosis///secretory granule///synapse///synaptic vesicle///synaptic vesicle exocytosis///synaptic vesicle membrane///synaptosome///vesicle-mediated transport///zymogen granule membrane
3	Crx	22318	0.807	0.69	0.821	0	0	3	0.773	Vamp2	vesicle-associated membrane protein 2	SNARE interactions in vesicular transport	SNARE binding///calcium ion-dependent exocytosis///calmodulin binding///integral to membrane///membrane///phospholipid binding///regulation of exocytosis///secretory granule///synapse///synaptic vesicle///synaptic vesicle exocytosis///synaptic vesicle membrane///synaptosome///vesicle-mediated transport///zymogen granule membrane
3	Crx	22323	0	0	0.821	0.8	0	2	0.81	Vasp	vasodilator-stimulated phosphoprotein	Focal adhesion///Leukocyte transendothelial migration	actin binding///actin cytoskeleton organization and biogenesis///axon guidance///filopodium///focal adhesion///lamellipodium///neural tube closure///protein binding
3	Rb1	22323	0	0.671	0.8	0	0	2	0.735	Vasp	vasodilator-stimulated phosphoprotein	Focal adhesion///Leukocyte transendothelial migration	actin binding///actin cytoskeleton organization and biogenesis///axon guidance///filopodium///focal adhesion///lamellipodium///neural tube closure///protein binding
3	Chx10	22323	0	0.659	0	0.8	0	2	0.729	Vasp	vasodilator-stimulated phosphoprotein	Focal adhesion///Leukocyte transendothelial migration	actin binding///actin cytoskeleton organization and biogenesis///axon guidance///filopodium///focal adhesion///lamellipodium///neural tube closure///protein binding
3	Rho	22330	0	0	0	0.8	0.688	2	0.744	Vcl	vinculin	Adherens junction///Regulation of actin cytoskeleton///Leukocyte transendothelial migration///Focal adhesion	actin binding///actin cytoskeleton///adherens junction///cell adhesion///costamere///cytoskeleton///focal adhesion///intercellular junction///lamellipodium biogenesis///metabolism///oxidoreductase activity///protein binding///regulation of cell migration///structural molecule activity
3	Nrl	22330	0	0.952	0	0.7	0.709	3	0.787	Vcl	vinculin	Adherens junction///Regulation of actin cytoskeleton///Leukocyte transendothelial migration///Focal adhesion	actin binding///actin cytoskeleton///adherens junction///cell adhesion///costamere///cytoskeleton///focal adhesion///intercellular junction///lamellipodium biogenesis///metabolism///oxidoreductase activity///protein binding///regulation of cell migration///structural molecule activity
3	Crx	22330	0	0.881	0.975	0	0	2	0.928	Vcl	vinculin	Adherens junction///Regulation of actin cytoskeleton///Leukocyte transendothelial migration///Focal adhesion	actin binding///actin cytoskeleton///adherens junction///cell adhesion///costamere///cytoskeleton///focal adhesion///intercellular junction///lamellipodium biogenesis///metabolism///oxidoreductase activity///protein binding///regulation of cell migration///structural molecule activity
3	Rho	22333	0.863	0	0	0	0.779	2	0.821	Vdac1	voltage-dependent anion channel 1	Calcium signaling pathway	anion transport///apoptosis///behavioral fear response///extracellular space///integral to membrane///ion transport///learning///membrane///mitochondrial inner membrane///mitochondrial outer membrane///mitochondrion///nerve-nerve synaptic transmission///outer membrane///porin activity///synaptic transmission///transport///voltage-gated ion-selective channel activity
3	Crx	22333	0.915	0	0.667	0	0	2	0.791	Vdac1	voltage-dependent anion channel 1	Calcium signaling pathway	anion transport///apoptosis///behavioral fear response///extracellular space///integral to membrane///ion transport///learning///membrane///mitochondrial inner membrane///mitochondrial outer membrane///mitochondrion///nerve-nerve synaptic transmission///outer membrane///porin activity///synaptic transmission///transport///voltage-gated ion-selective channel activity
3	Nrl	22333	0.959	0	0	0	0.864	2	0.911	Vdac1	voltage-dependent anion channel 1	Calcium signaling pathway	anion transport///apoptosis///behavioral fear response///extracellular space///integral to membrane///ion transport///learning///membrane///mitochondrial inner membrane///mitochondrial outer membrane///mitochondrion///nerve-nerve synaptic transmission///outer membrane///porin activity///synaptic transmission///transport///voltage-gated ion-selective channel activity
3	Crx	22343	0	0	0.821	0.9	0	2	0.86	Lin7c	lin-7 homolog C (C. elegans)		exocytosis///membrane///protein binding///protein transport///synaptosome///tight junction///transport
3	Chx10	22343	0	0	0	0.9	0.738	2	0.819	Lin7c	lin-7 homolog C (C. elegans)		exocytosis///membrane///protein binding///protein transport///synaptosome///tight junction///transport
3	Rb1	22343	0	0	0.8	0	0.655	2	0.727	Lin7c	lin-7 homolog C (C. elegans)		exocytosis///membrane///protein binding///protein transport///synaptosome///tight junction///transport
3	Rho	22370	0	0	0.9	0.9	0.916	3	0.905	Vtn	vitronectin	Focal adhesion///Cell Communication///ECM-receptor interaction	cell adhesion///cell-matrix adhesion///extracellular matrix (sensu Metazoa)///extracellular space///heparin binding///protein binding
3	Nrl	22370	0	0.857	0.7	0	0.836	3	0.798	Vtn	vitronectin	Focal adhesion///Cell Communication///ECM-receptor interaction	cell adhesion///cell-matrix adhesion///extracellular matrix (sensu Metazoa)///extracellular space///heparin binding///protein binding
3	Crx	22370	0	0.667	0.667	0	0	2	0.667	Vtn	vitronectin	Focal adhesion///Cell Communication///ECM-receptor interaction	cell adhesion///cell-matrix adhesion///extracellular matrix (sensu Metazoa)///extracellular space///heparin binding///protein binding
3	Crx	22402	0	0.69	0.667	0	0	2	0.679	Wisp1	WNT1 inducible signaling pathway protein 1		Wnt receptor signaling pathway///cell adhesion///extracellular region///extracellular space///insulin-like growth factor binding///protein binding///regulation of cell growth
3	Rho	22402	0	0	0.9	0.9	0	2	0.9	Wisp1	WNT1 inducible signaling pathway protein 1		Wnt receptor signaling pathway///cell adhesion///extracellular region///extracellular space///insulin-like growth factor binding///protein binding///regulation of cell growth
3	Nrl	22402	0	0.881	0.7	0	0	2	0.79	Wisp1	WNT1 inducible signaling pathway protein 1		Wnt receptor signaling pathway///cell adhesion///extracellular region///extracellular space///insulin-like growth factor binding///protein binding///regulation of cell growth
3	Crx	22592	0	0	0.718	0.7	0	2	0.709	Ercc5	excision repair cross-complementing rodent repair deficiency, complementation group 5		DNA binding///DNA repair///determination of adult life span///endonuclease activity///hydrolase activity///nuclease activity///nucleotide-excision repair///nucleus///response to DNA damage stimulus///response to UV///single-stranded DNA binding
3	Rb1	22592	0	0.81	0.9	0	0	2	0.855	Ercc5	excision repair cross-complementing rodent repair deficiency, complementation group 5		DNA binding///DNA repair///determination of adult life span///endonuclease activity///hydrolase activity///nuclease activity///nucleotide-excision repair///nucleus///response to DNA damage stimulus///response to UV///single-stranded DNA binding
3	Chx10	22592	0	0.738	0	0.7	0	2	0.719	Ercc5	excision repair cross-complementing rodent repair deficiency, complementation group 5		DNA binding///DNA repair///determination of adult life span///endonuclease activity///hydrolase activity///nuclease activity///nucleotide-excision repair///nucleus///response to DNA damage stimulus///response to UV///single-stranded DNA binding
3	Chx10	22688	0	0.81	0	0	0.888	2	0.849	Zfp26	zinc finger protein 26		DNA binding///metal ion binding///nucleic acid binding///nucleus///zinc ion binding
3	Rb1	22688	0	0	0.8	0.9	0	2	0.85	Zfp26	zinc finger protein 26		DNA binding///metal ion binding///nucleic acid binding///nucleus///zinc ion binding
3	Neurod1	22688	0	0	0.9	0.7	0	2	0.8	Zfp26	zinc finger protein 26		DNA binding///metal ion binding///nucleic acid binding///nucleus///zinc ion binding
3	Nrl	23917	0	0.976	0.8	0.8	0	3	0.859	Impdh1	inosine 5'-phosphate dehydrogenase 1	Purine metabolism	GMP biosynthesis///IMP dehydrogenase activity///catalytic activity///lymphocyte proliferation///metal ion binding///oxidoreductase activity///potassium ion binding///purine nucleotide biosynthesis
3	Crx	23917	0	0.905	0.821	0	0	2	0.863	Impdh1	inosine 5'-phosphate dehydrogenase 1	Purine metabolism	GMP biosynthesis///IMP dehydrogenase activity///catalytic activity///lymphocyte proliferation///metal ion binding///oxidoreductase activity///potassium ion binding///purine nucleotide biosynthesis
3	Rho	23917	0	0	0.9	0.7	0	2	0.8	Impdh1	inosine 5'-phosphate dehydrogenase 1	Purine metabolism	GMP biosynthesis///IMP dehydrogenase activity///catalytic activity///lymphocyte proliferation///metal ion binding///oxidoreductase activity///potassium ion binding///purine nucleotide biosynthesis
3	Rho	24071	0	0	0.7	0	0.897	2	0.799	Synj2bp	synaptojanin 2 binding protein		Rho protein signal transduction///cytoplasm organization and biogenesis///integral to membrane///intracellular signaling cascade///mitochondrial outer membrane///mitochondrion///outer membrane///protein binding///protein targeting///receptor activity///regulation of endocytosis
3	Crx	24071	0	0.857	0.821	0.9	0	3	0.859	Synj2bp	synaptojanin 2 binding protein		Rho protein signal transduction///cytoplasm organization and biogenesis///integral to membrane///intracellular signaling cascade///mitochondrial outer membrane///mitochondrion///outer membrane///protein binding///protein targeting///receptor activity///regulation of endocytosis
3	Nrl	24071	0	0.786	0	0	0.836	2	0.811	Synj2bp	synaptojanin 2 binding protein		Rho protein signal transduction///cytoplasm organization and biogenesis///integral to membrane///intracellular signaling cascade///mitochondrial outer membrane///mitochondrion///outer membrane///protein binding///protein targeting///receptor activity///regulation of endocytosis
3	Rho	27062	0.81	0	0	0.9	0.738	3	0.816	Cadps	Ca<2+>dependent activator protein for secretion		calcium ion binding///catecholamine secretion///cytoplasmic vesicle///exocytosis///lipid binding///membrane///metal ion binding///protein binding///protein transport///synapse///transport///vesicle organization and biogenesis
3	Nrl	27062	0.723	0.881	0	0	0.791	3	0.798	Cadps	Ca<2+>dependent activator protein for secretion		calcium ion binding///catecholamine secretion///cytoplasmic vesicle///exocytosis///lipid binding///membrane///metal ion binding///protein binding///protein transport///synapse///transport///vesicle organization and biogenesis
3	Chx10	27062	0	0	0.9	0	0.651	2	0.776	Cadps	Ca<2+>dependent activator protein for secretion		calcium ion binding///catecholamine secretion///cytoplasmic vesicle///exocytosis///lipid binding///membrane///metal ion binding///protein binding///protein transport///synapse///transport///vesicle organization and biogenesis
3	Rho	27215	0	0	0.9	0.8	0.711	3	0.804	Azi2	5-azacytidine induced gene 2		I-kappaB kinase/NF-kappaB cascade///cytoplasm
3	Nr2e3	27215	0	0	0.8	0	0.655	2	0.727	Azi2	5-azacytidine induced gene 2		I-kappaB kinase/NF-kappaB cascade///cytoplasm
3	Nrl	27215	0	0.778	0.8	0.7	0.727	4	0.751	Azi2	5-azacytidine induced gene 2		I-kappaB kinase/NF-kappaB cascade///cytoplasm
3	Nr2e3	27276	0.771	0	0.8	0	0	2	0.786	Plekhb1	pleckstrin homology domain containing, family B (evectins) member 1		Golgi membrane///integral to membrane///membrane///protein binding
3	Nrl	27276	0.825	0	0.8	0	0.9	3	0.842	Plekhb1	pleckstrin homology domain containing, family B (evectins) member 1		Golgi membrane///integral to membrane///membrane///protein binding
3	Rho	27276	0.691	0	0.9	0	0.897	3	0.83	Plekhb1	pleckstrin homology domain containing, family B (evectins) member 1		Golgi membrane///integral to membrane///membrane///protein binding
3	Crx	27398	0.659	0	0.821	0.9	0	3	0.793	Mrpl2	mitochondrial ribosomal protein L2		extracellular space///intracellular///mitochondrial large ribosomal subunit///protein biosynthesis///ribosome///structural constituent of ribosome
3	Rho	27398	0	0	0.7	0	0.87	2	0.785	Mrpl2	mitochondrial ribosomal protein L2		extracellular space///intracellular///mitochondrial large ribosomal subunit///protein biosynthesis///ribosome///structural constituent of ribosome
3	Nrl	27398	0.691	0	0	0	0.9	2	0.796	Mrpl2	mitochondrial ribosomal protein L2		extracellular space///intracellular///mitochondrial large ribosomal subunit///protein biosynthesis///ribosome///structural constituent of ribosome
3	Crx	27981	0	0.762	0.667	0	0	2	0.714	D4Wsu53e	DNA segment, Chr 4, Wayne State University 53, expressed
3	Rho	27981	0.808	0	1	0.8	0.934	4	0.886	D4Wsu53e	DNA segment, Chr 4, Wayne State University 53, expressed
3	Nrl	27981	0	0.833	0.9	0.7	0.964	4	0.849	D4Wsu53e	DNA segment, Chr 4, Wayne State University 53, expressed
3	Rb1	28000	0	0.755	0.9	0	0	2	0.827	Prpf19	PRP19/PSO4 pre-mRNA processing factor 19 homolog (S. cerevisiae)		DNA binding///DNA repair///mRNA processing///nuclear mRNA splicing, via spliceosome///nucleus///protein ubiquitination///response to DNA damage stimulus///ubiquitin cycle///ubiquitin ligase complex///ubiquitin-protein ligase activity
3	Crx	28000	0	0	0.718	0.9	0	2	0.809	Prpf19	PRP19/PSO4 pre-mRNA processing factor 19 homolog (S. cerevisiae)		DNA binding///DNA repair///mRNA processing///nuclear mRNA splicing, via spliceosome///nucleus///protein ubiquitination///response to DNA damage stimulus///ubiquitin cycle///ubiquitin ligase complex///ubiquitin-protein ligase activity
3	Chx10	28000	0	0.898	0	0.9	0	2	0.899	Prpf19	PRP19/PSO4 pre-mRNA processing factor 19 homolog (S. cerevisiae)		DNA binding///DNA repair///mRNA processing///nuclear mRNA splicing, via spliceosome///nucleus///protein ubiquitination///response to DNA damage stimulus///ubiquitin cycle///ubiquitin ligase complex///ubiquitin-protein ligase activity
3	Rho	29812	0	0	0.9	0.9	0.957	3	0.919	Ndrg3	N-myc downstream regulated gene 3		catalytic activity///cell differentiation
3	Nrl	29812	0	0.952	0.7	0	0.909	3	0.854	Ndrg3	N-myc downstream regulated gene 3		catalytic activity///cell differentiation
3	Crx	29812	0	0.881	0.667	0	0	2	0.774	Ndrg3	N-myc downstream regulated gene 3		catalytic activity///cell differentiation
3	Rho	30941	0	0	0.7	1	0.724	3	0.808	Usp21	ubiquitin specific peptidase 21		cysteine-type endopeptidase activity///cysteine-type peptidase activity///hydrolase activity///peptidase activity///ubiquitin cycle///ubiquitin thiolesterase activity///ubiquitin-dependent protein catabolism
3	Crx	30941	0	0.683	0.975	0	0	2	0.829	Usp21	ubiquitin specific peptidase 21		cysteine-type endopeptidase activity///cysteine-type peptidase activity///hydrolase activity///peptidase activity///ubiquitin cycle///ubiquitin thiolesterase activity///ubiquitin-dependent protein catabolism
3	Nrl	30941	0	0.874	0	0	0.691	2	0.783	Usp21	ubiquitin specific peptidase 21		cysteine-type endopeptidase activity///cysteine-type peptidase activity///hydrolase activity///peptidase activity///ubiquitin cycle///ubiquitin thiolesterase activity///ubiquitin-dependent protein catabolism
3	Rho	30948	0.852	0	0	0	0.866	2	0.859	Bin1	bridging integrator 1		cell cycle///cell differentiation///cytoplasm///development///endocytosis///negative regulation of progression through cell cycle///nucleus///protein binding///regulation of endocytosis///synaptic vesicle endocytosis
3	Crx	30948	0.935	0.905	0.821	0.9	0	4	0.89	Bin1	bridging integrator 1		cell cycle///cell differentiation///cytoplasm///development///endocytosis///negative regulation of progression through cell cycle///nucleus///protein binding///regulation of endocytosis///synaptic vesicle endocytosis
3	Nrl	30948	0.928	0.786	0	0	0.818	3	0.844	Bin1	bridging integrator 1		cell cycle///cell differentiation///cytoplasm///development///endocytosis///negative regulation of progression through cell cycle///nucleus///protein binding///regulation of endocytosis///synaptic vesicle endocytosis
3	Nrl	50770	0	0.881	0	0.7	0.673	3	0.751	Atp11a	ATPase, class VI, type 11A		ATP binding///ATPase activity///ATPase activity, coupled to transmembrane movement of ions, phosphorylative mechanism///catalytic activity///cation transport///hydrolase activity///integral to membrane///magnesium ion binding///membrane///metabolism///metal ion binding///nucleotide binding///phospholipid-translocating ATPase activity
3	Crx	50770	0	0.69	0.921	0	0	2	0.806	Atp11a	ATPase, class VI, type 11A		ATP binding///ATPase activity///ATPase activity, coupled to transmembrane movement of ions, phosphorylative mechanism///catalytic activity///cation transport///hydrolase activity///integral to membrane///magnesium ion binding///membrane///metabolism///metal ion binding///nucleotide binding///phospholipid-translocating ATPase activity
3	Rho	50770	0.697	0	0.667	0.8	0	3	0.721	Atp11a	ATPase, class VI, type 11A		ATP binding///ATPase activity///ATPase activity, coupled to transmembrane movement of ions, phosphorylative mechanism///catalytic activity///cation transport///hydrolase activity///integral to membrane///magnesium ion binding///membrane///metabolism///metal ion binding///nucleotide binding///phospholipid-translocating ATPase activity
3	Nrl	50776	0	0.833	0.7	0.8	0	3	0.778	Polg2	polymerase (DNA directed), gamma 2, accessory subunit	DNA polymerase	ATP binding///DNA binding///DNA repair///DNA replication///DNA-directed DNA polymerase activity///gamma DNA-directed DNA polymerase activity///gamma DNA-directed DNA polymerase activity///glycine-tRNA ligase activity///glycyl-tRNA aminoacylation///mitochondrion///nucleotidyltransferase activity///protein biosynthesis///tRNA ligase activity///transferase activity
3	Crx	50776	0	0.81	0.667	0	0	2	0.738	Polg2	polymerase (DNA directed), gamma 2, accessory subunit	DNA polymerase	ATP binding///DNA binding///DNA repair///DNA replication///DNA-directed DNA polymerase activity///gamma DNA-directed DNA polymerase activity///gamma DNA-directed DNA polymerase activity///glycine-tRNA ligase activity///glycyl-tRNA aminoacylation///mitochondrion///nucleotidyltransferase activity///protein biosynthesis///tRNA ligase activity///transferase activity
3	Rho	50776	0	0	0.9	0.7	0	2	0.8	Polg2	polymerase (DNA directed), gamma 2, accessory subunit	DNA polymerase	ATP binding///DNA binding///DNA repair///DNA replication///DNA-directed DNA polymerase activity///gamma DNA-directed DNA polymerase activity///gamma DNA-directed DNA polymerase activity///glycine-tRNA ligase activity///glycyl-tRNA aminoacylation///mitochondrion///nucleotidyltransferase activity///protein biosynthesis///tRNA ligase activity///transferase activity
3	Nr2e3	51885	0	0	0.7	0	0.755	2	0.727	D2Ertd435e	DNA segment, Chr 2, ERATO Doi 435, expressed		microtubule///microtubule cytoskeleton organization and biogenesis///microtubule organizing center///spindle pole
3	Nrl	51885	0	0	0.7	0	0.718	2	0.709	D2Ertd435e	DNA segment, Chr 2, ERATO Doi 435, expressed		microtubule///microtubule cytoskeleton organization and biogenesis///microtubule organizing center///spindle pole
3	Rho	51885	0	0	0.9	0	0.724	2	0.812	D2Ertd435e	DNA segment, Chr 2, ERATO Doi 435, expressed		microtubule///microtubule cytoskeleton organization and biogenesis///microtubule organizing center///spindle pole
3	Nr2e3	52231	0	0	0.9	0	0.664	2	0.782	D1Ertd161e	DNA segment, Chr 1, ERATO Doi 161, expressed		DNA binding///regulation of transcription, DNA-dependent///transcription factor activity
3	Rho	52231	0	0	1	0.8	0.838	3	0.879	D1Ertd161e	DNA segment, Chr 1, ERATO Doi 161, expressed		DNA binding///regulation of transcription, DNA-dependent///transcription factor activity
3	Nrl	52231	0	0	0.9	0.7	0.782	3	0.794	D1Ertd161e	DNA segment, Chr 1, ERATO Doi 161, expressed		DNA binding///regulation of transcription, DNA-dependent///transcription factor activity
3	Crx	52357	0	0.69	0.821	0	0	2	0.756	D8Ertd594e	DNA segment, Chr 8, ERATO Doi 594, expressed
3	Nrl	52357	0	0.881	0	0.8	0	2	0.84	D8Ertd594e	DNA segment, Chr 8, ERATO Doi 594, expressed
3	Rho	52357	0	0	0.7	0.7	0	2	0.7	D8Ertd594e	DNA segment, Chr 8, ERATO Doi 594, expressed
3	Rho	52906	0.72	0	0.7	0.9	0	3	0.773	Ahi1	Abelson helper integration site		cellular component unknown///molecular function unknown///provirus integration
3	Nrl	52906	0.667	0.738	0	0	0	2	0.702	Ahi1	Abelson helper integration site		cellular component unknown///molecular function unknown///provirus integration
3	Crx	52906	0.68	0.738	0.975	0	0	3	0.797	Ahi1	Abelson helper integration site		cellular component unknown///molecular function unknown///provirus integration
3	Rho	53322	0	0	0.7	0	0.724	2	0.712	Nucb2	nucleobindin 2		DNA binding///calcium ion binding///calcium ion homeostasis///cytoplasm///endoplasmic reticulum///extracellular space///nuclear outer membrane///nucleus
3	Nrl	53322	0	0.833	0	0	0.709	2	0.771	Nucb2	nucleobindin 2		DNA binding///calcium ion binding///calcium ion homeostasis///cytoplasm///endoplasmic reticulum///extracellular space///nuclear outer membrane///nucleus
3	Crx	53322	0	0.976	0.821	0	0	2	0.898	Nucb2	nucleobindin 2		DNA binding///calcium ion binding///calcium ion homeostasis///cytoplasm///endoplasmic reticulum///extracellular space///nuclear outer membrane///nucleus
3	Crx	53895	0.797	0	0.667	0	0	2	0.732	Clpp	caseinolytic peptidase, ATP-dependent, proteolytic subunit homolog (E. coli)		endopeptidase Clp activity///hydrolase activity///misfolded or incompletely synthesized protein catabolism///mitochondrion///peptidase activity///proteolysis///serine-type endopeptidase activity
3	Nrl	53895	0.822	0	0	0	0.718	2	0.77	Clpp	caseinolytic peptidase, ATP-dependent, proteolytic subunit homolog (E. coli)		endopeptidase Clp activity///hydrolase activity///misfolded or incompletely synthesized protein catabolism///mitochondrion///peptidase activity///proteolysis///serine-type endopeptidase activity
3	Rho	53895	0.654	0	0	0.7	0.747	3	0.701	Clpp	caseinolytic peptidase, ATP-dependent, proteolytic subunit homolog (E. coli)		endopeptidase Clp activity///hydrolase activity///misfolded or incompletely synthesized protein catabolism///mitochondrion///peptidase activity///proteolysis///serine-type endopeptidase activity
3	Nrl	54161	0	0.69	0	0.7	0	2	0.695	Copg	coatomer protein complex, subunit gamma		Golgi apparatus///Golgi stack///intracellular protein transport///membrane///protein transport///protein transporter activity///structural molecule activity///transport///viral capsid
3	Nr2e3	54161	0.7	0	0	0	0.655	2	0.678	Copg	coatomer protein complex, subunit gamma		Golgi apparatus///Golgi stack///intracellular protein transport///membrane///protein transport///protein transporter activity///structural molecule activity///transport///viral capsid
3	Otx2	54161	0.762	0	0.7	0	0	2	0.731	Copg	coatomer protein complex, subunit gamma		Golgi apparatus///Golgi stack///intracellular protein transport///membrane///protein transport///protein transporter activity///structural molecule activity///transport///viral capsid
3	Crx	54375	0	0.833	0.872	0	0	2	0.853	Azin1	antizyme inhibitor 1		catalytic activity///polyamine biosynthesis///polyamine metabolism
3	Rho	54375	0	0	0	0.8	0.806	2	0.803	Azin1	antizyme inhibitor 1		catalytic activity///polyamine biosynthesis///polyamine metabolism
3	Nrl	54375	0	0.738	0	0.7	0.755	3	0.731	Azin1	antizyme inhibitor 1		catalytic activity///polyamine biosynthesis///polyamine metabolism
3	Nrl	54710	0	0	0.9	0	0.782	2	0.841	Hs3st3b1	heparan sulfate (glucosamine) 3-O-sulfotransferase 3B1		Golgi stack///heparin-glucosamine 3-O-sulfotransferase activity///integral to membrane///integral to plasma membrane///membrane///protein amino acid sulfation///sulfotransferase activity///transferase activity
3	Rho	54710	0	0	1	0	0.861	2	0.931	Hs3st3b1	heparan sulfate (glucosamine) 3-O-sulfotransferase 3B1		Golgi stack///heparin-glucosamine 3-O-sulfotransferase activity///integral to membrane///integral to plasma membrane///membrane///protein amino acid sulfation///sulfotransferase activity///transferase activity
3	Nr2e3	54710	0	0	0.9	0	0.809	2	0.855	Hs3st3b1	heparan sulfate (glucosamine) 3-O-sulfotransferase 3B1		Golgi stack///heparin-glucosamine 3-O-sulfotransferase activity///integral to membrane///integral to plasma membrane///membrane///protein amino acid sulfation///sulfotransferase activity///transferase activity
3	Chx10	55944	0	0.881	0	0.9	0	2	0.89	Eif3s7	eukaryotic translation initiation factor 3, subunit 7 (zeta)		protein biosynthesis///translation initiation factor activity///translational initiation
3	Crx	55944	0	0	0.718	0.9	0	2	0.809	Eif3s7	eukaryotic translation initiation factor 3, subunit 7 (zeta)		protein biosynthesis///translation initiation factor activity///translational initiation
3	Rb1	55944	0	0.81	0.9	0	0	2	0.855	Eif3s7	eukaryotic translation initiation factor 3, subunit 7 (zeta)		protein biosynthesis///translation initiation factor activity///translational initiation
3	Nrl	56224	0	0.81	0.7	0	0	2	0.755	Tspan5	tetraspanin 5		cell adhesion///cell motility///cell proliferation///integral to membrane///membrane///mystery cell fate differentiation (sensu Endopterygota)
3	Crx	56224	0	0.69	0.667	0	0	2	0.679	Tspan5	tetraspanin 5		cell adhesion///cell motility///cell proliferation///integral to membrane///membrane///mystery cell fate differentiation (sensu Endopterygota)
3	Rho	56224	0	0	0.9	1	0	2	0.95	Tspan5	tetraspanin 5		cell adhesion///cell motility///cell proliferation///integral to membrane///membrane///mystery cell fate differentiation (sensu Endopterygota)
3	Rho	56350	0	0	0.9	0.7	0	2	0.8	Arl3	ADP-ribosylation factor-like 3		G-protein coupled receptor protein signaling pathway///GTP binding///guanyl nucleotide binding///nucleotide binding///signal transducer activity///small GTPase mediated signal transduction
3	Nrl	56350	0	0.905	0.7	0.8	0	3	0.802	Arl3	ADP-ribosylation factor-like 3		G-protein coupled receptor protein signaling pathway///GTP binding///guanyl nucleotide binding///nucleotide binding///signal transducer activity///small GTPase mediated signal transduction
3	Crx	56350	0	0.81	0.667	0	0	2	0.738	Arl3	ADP-ribosylation factor-like 3		G-protein coupled receptor protein signaling pathway///GTP binding///guanyl nucleotide binding///nucleotide binding///signal transducer activity///small GTPase mediated signal transduction
3	Rho	56449	0.718	0	1	1	0	3	0.906	Csda	cold shock domain protein A	Tight junction	DNA binding///RNA binding///nucleic acid binding///nucleus///protein binding///regulation of transcription, DNA-dependent///transcription
3	Crx	56449	0.713	0.69	0.667	0	0	3	0.69	Csda	cold shock domain protein A	Tight junction	DNA binding///RNA binding///nucleic acid binding///nucleus///protein binding///regulation of transcription, DNA-dependent///transcription
3	Nrl	56449	0.74	0.881	0.9	0	0	3	0.84	Csda	cold shock domain protein A	Tight junction	DNA binding///RNA binding///nucleic acid binding///nucleus///protein binding///regulation of transcription, DNA-dependent///transcription
3	Crx	56464	0.762	0.905	0.718	0	0	3	0.795	Ctsf	cathepsin F		cathepsin F activity///cysteine-type endopeptidase activity///cysteine-type peptidase activity///extracellular space///hydrolase activity///lysosome///peptidase activity///proteolysis
3	Rho	56464	0.838	0	0	0.7	0	2	0.769	Ctsf	cathepsin F		cathepsin F activity///cysteine-type endopeptidase activity///cysteine-type peptidase activity///extracellular space///hydrolase activity///lysosome///peptidase activity///proteolysis
3	Nrl	56464	0.838	0.976	0	0.8	0	3	0.871	Ctsf	cathepsin F		cathepsin F activity///cysteine-type endopeptidase activity///cysteine-type peptidase activity///extracellular space///hydrolase activity///lysosome///peptidase activity///proteolysis
3	Nrl	56468	0	0.81	0.7	0	0.682	3	0.73	Socs5	suppressor of cytokine signaling 5	Jak-STAT signaling pathway	epidermal growth factor receptor binding///epidermal growth factor receptor signaling pathway///intracellular signaling cascade///negative regulation of signal transduction///regulation of cell growth
3	Rho	56468	0	0	0.9	0.7	0.679	3	0.76	Socs5	suppressor of cytokine signaling 5	Jak-STAT signaling pathway	epidermal growth factor receptor binding///epidermal growth factor receptor signaling pathway///intracellular signaling cascade///negative regulation of signal transduction///regulation of cell growth
3	Crx	56468	0	0.667	0.667	0	0	2	0.667	Socs5	suppressor of cytokine signaling 5	Jak-STAT signaling pathway	epidermal growth factor receptor binding///epidermal growth factor receptor signaling pathway///intracellular signaling cascade///negative regulation of signal transduction///regulation of cell growth
3	Crx	56758	0	0.874	0.667	0	0	2	0.771	Mbnl1	muscleblind-like 1 (Drosophila)		RNA binding///cytoplasm///mRNA splice site selection///metal ion binding///nucleic acid binding///nucleus///zinc ion binding
3	Nrl	56758	0.683	0.886	0.7	0	0.855	4	0.781	Mbnl1	muscleblind-like 1 (Drosophila)		RNA binding///cytoplasm///mRNA splice site selection///metal ion binding///nucleic acid binding///nucleus///zinc ion binding
3	Rho	56758	0	0	0.9	0.9	0.897	3	0.899	Mbnl1	muscleblind-like 1 (Drosophila)		RNA binding///cytoplasm///mRNA splice site selection///metal ion binding///nucleic acid binding///nucleus///zinc ion binding
3	Crx	57138	0.673	0	0.821	0	0	2	0.747	Slc12a5	solute carrier family 12, member 5		amino acid transport///amino acid-polyamine transporter activity///cation:chloride symporter activity///chloride transport///integral to membrane///ion transport///membrane///plasma membrane///potassium ion binding///potassium ion transport///potassium:chloride symporter activity///sodium ion transport///symporter activity///synaptic transmission///transport///transporter activity
3	Rho	57138	0	0	0.9	0	0.843	2	0.871	Slc12a5	solute carrier family 12, member 5		amino acid transport///amino acid-polyamine transporter activity///cation:chloride symporter activity///chloride transport///integral to membrane///ion transport///membrane///plasma membrane///potassium ion binding///potassium ion transport///potassium:chloride symporter activity///sodium ion transport///symporter activity///synaptic transmission///transport///transporter activity
3	Nrl	57138	0.654	0.833	0.8	0	0.773	4	0.765	Slc12a5	solute carrier family 12, member 5		amino acid transport///amino acid-polyamine transporter activity///cation:chloride symporter activity///chloride transport///integral to membrane///ion transport///membrane///plasma membrane///potassium ion binding///potassium ion transport///potassium:chloride symporter activity///sodium ion transport///symporter activity///synaptic transmission///transport///transporter activity
3	Rho	57436	0	0	0.7	0.7	0	2	0.7	Gabarapl1	gamma-aminobutyric acid (GABA(A)) receptor-associated protein-like 1		autophagic vacuole///cytoskeletal protein binding///microtubule///receptor activity
3	Crx	57436	0	0.714	0.821	0	0	2	0.768	Gabarapl1	gamma-aminobutyric acid (GABA(A)) receptor-associated protein-like 1		autophagic vacuole///cytoskeletal protein binding///microtubule///receptor activity
3	Nrl	57436	0	0.905	0	0.8	0	2	0.852	Gabarapl1	gamma-aminobutyric acid (GABA(A)) receptor-associated protein-like 1		autophagic vacuole///cytoskeletal protein binding///microtubule///receptor activity
3	Rb1	57443	0	0.905	0	0	0.709	2	0.807	Fbxo3	F-box only protein 3		ubiquitin cycle
3	Rho	57443	0	0	0	0.7	0.925	2	0.812	Fbxo3	F-box only protein 3		ubiquitin cycle
3	Nrl	57443	0	0	0	0.8	0.873	2	0.836	Fbxo3	F-box only protein 3		ubiquitin cycle
3	Nrl	59040	0	0.881	0.7	0	0	2	0.79	Rhot1	ras homolog gene family, member T1		calcium ion binding///hydrolase activity///mitochondrion///protein transport
3	Rho	59040	0.79	0	0.9	0.9	0	3	0.863	Rhot1	ras homolog gene family, member T1		calcium ion binding///hydrolase activity///mitochondrion///protein transport
3	Crx	59040	0	0.69	0.667	0	0	2	0.679	Rhot1	ras homolog gene family, member T1		calcium ion binding///hydrolase activity///mitochondrion///protein transport
3	Crx	59042	0	0.659	0.821	0	0	2	0.74	Cope	coatomer protein complex, subunit epsilon		COPI-coated vesicle///Golgi stack///binding///cytoplasm///intracellular protein transport///membrane///protein transport///protein transporter activity///transport
3	Nrl	59042	0	0.695	0	0	0.709	2	0.702	Cope	coatomer protein complex, subunit epsilon		COPI-coated vesicle///Golgi stack///binding///cytoplasm///intracellular protein transport///membrane///protein transport///protein transporter activity///transport
3	Rb1	59042	0	0	0.8	0	0.691	2	0.745	Cope	coatomer protein complex, subunit epsilon		COPI-coated vesicle///Golgi stack///binding///cytoplasm///intracellular protein transport///membrane///protein transport///protein transporter activity///transport
3	Nrl	60611	0	0	0.9	0	0.755	2	0.827	Foxj2	forkhead box J2		DNA binding///nucleus///regulation of transcription, DNA-dependent///sequence-specific DNA binding///transcription///transcription factor activity
3	Nr2e3	60611	0	0	0.9	0	0.7	2	0.8	Foxj2	forkhead box J2		DNA binding///nucleus///regulation of transcription, DNA-dependent///sequence-specific DNA binding///transcription///transcription factor activity
3	Rho	60611	0	0	1	0	0.733	2	0.867	Foxj2	forkhead box J2		DNA binding///nucleus///regulation of transcription, DNA-dependent///sequence-specific DNA binding///transcription///transcription factor activity
3	Nrl	66082	0	0	0.7	0	0.709	2	0.705	Abhd6	abhydrolase domain containing 6		aromatic compound metabolism///catalytic activity///epoxide hydrolase activity///hydrolase activity///integral to membrane
3	Nr2e3	66082	0	0	0.7	0	0.9	2	0.8	Abhd6	abhydrolase domain containing 6		aromatic compound metabolism///catalytic activity///epoxide hydrolase activity///hydrolase activity///integral to membrane
3	Rho	66082	0	0	0.9	0	0.788	2	0.844	Abhd6	abhydrolase domain containing 6		aromatic compound metabolism///catalytic activity///epoxide hydrolase activity///hydrolase activity///integral to membrane
3	Neurod1	66090	0.831	0	0.7	0	0	2	0.766	Ypel3	yippee-like 3 (Drosophila)
3	Rb1	66090	0	0	0.9	0.7	0	2	0.8	Ypel3	yippee-like 3 (Drosophila)
3	Otx2	66090	0.836	0	0.9	0	0	2	0.868	Ypel3	yippee-like 3 (Drosophila)
3	Rho	66168	0.726	0	0	0	0.721	2	0.724	Grina	glutamate receptor, ionotropic, N-methyl D-asparate-associated protein 1 (glutamate binding)		integral to membrane///receptor activity
3	Nrl	66168	0.85	0.857	0	0	0.683	3	0.797	Grina	glutamate receptor, ionotropic, N-methyl D-asparate-associated protein 1 (glutamate binding)		integral to membrane///receptor activity
3	Crx	66168	0.838	0	0.921	0	0	2	0.879	Grina	glutamate receptor, ionotropic, N-methyl D-asparate-associated protein 1 (glutamate binding)		integral to membrane///receptor activity
3	Nrl	66270	0	0.905	0.9	0.8	0.873	4	0.869	1810015C04Rik	RIKEN cDNA 1810015C04 gene		integral to membrane
3	Crx	66270	0	0.833	0.667	0	0	2	0.75	1810015C04Rik	RIKEN cDNA 1810015C04 gene		integral to membrane
3	Rho	66270	0	0	1	0.7	0.811	3	0.837	1810015C04Rik	RIKEN cDNA 1810015C04 gene		integral to membrane
3	Rho	66276	0	0	0.9	0.9	0	2	0.9	1810009A15Rik	RIKEN cDNA 1810009A15 gene
3	Crx	66276	0.686	0.81	0.667	0	0	3	0.721	1810009A15Rik	RIKEN cDNA 1810009A15 gene
3	Nrl	66276	0.673	0.905	0.7	0	0	3	0.759	1810009A15Rik	RIKEN cDNA 1810009A15 gene
3	Rho	66366	0.656	0	0	0	0.825	2	0.74	Ergic3	ERGIC and golgi 3		integral to membrane///membrane
3	Crx	66366	0.686	0	0	0.8	0	2	0.743	Ergic3	ERGIC and golgi 3		integral to membrane///membrane
3	Nrl	66366	0.705	0.762	0	0	0.809	3	0.759	Ergic3	ERGIC and golgi 3		integral to membrane///membrane
3	Crx	66592	0	0	0.821	0.8	0	2	0.81	Stoml2	stomatin (Epb7.2)-like 2		cytoskeleton///membrane///mitochondrial inner membrane///mitochondrion
3	Chx10	66592	0	0	0	0.8	0.674	2	0.737	Stoml2	stomatin (Epb7.2)-like 2		cytoskeleton///membrane///mitochondrial inner membrane///mitochondrion
3	Rb1	66592	0	0.786	0.8	0	0	2	0.793	Stoml2	stomatin (Epb7.2)-like 2		cytoskeleton///membrane///mitochondrial inner membrane///mitochondrion
3	Nr2e3	66690	0	0	0.7	0	0.764	2	0.732	4432406C05Rik	RIKEN cDNA 4432406C05 gene
3	Rho	66690	0	0	0.9	0	0.847	2	0.874	4432406C05Rik	RIKEN cDNA 4432406C05 gene
3	Nrl	66690	0	0	0.7	0	0.9	2	0.8	4432406C05Rik	RIKEN cDNA 4432406C05 gene
3	Nrl	66706	0.659	0	0	0	0.718	2	0.688	4733401H18Rik	RIKEN cDNA 4733401H18 gene		nucleus
3	Crx	66706	0.715	0	0.821	0	0	2	0.768	4733401H18Rik	RIKEN cDNA 4733401H18 gene		nucleus
3	Rho	66706	0	0	0.7	0	0.702	2	0.701	4733401H18Rik	RIKEN cDNA 4733401H18 gene		nucleus
3	Crx	66790	0.697	0	0.667	0	0	2	0.682	Grtp1	GH regulated TBC protein 1		extracellular region///hormone activity
3	Nrl	66790	0.683	0	0.7	0	0.791	3	0.725	Grtp1	GH regulated TBC protein 1		extracellular region///hormone activity
3	Rho	66790	0	0	0.9	0	0.838	2	0.869	Grtp1	GH regulated TBC protein 1		extracellular region///hormone activity
3	Rho	66945	0	0	0	0.8	0.829	2	0.815	Sdha	succinate dehydrogenase complex, subunit A, flavoprotein (Fp)	Citrate cycle (TCA cycle)///Oxidative phosphorylation	FAD binding///disulfide oxidoreductase activity///electron transport///mitochondrial inner membrane///mitochondrion///oxidoreductase activity///oxidoreductase activity, acting on the CH-CH group of donors///succinate dehydrogenase (ubiquinone) activity///transport///tricarboxylic acid cycle
3	Crx	66945	0	0.786	0.975	0	0	2	0.88	Sdha	succinate dehydrogenase complex, subunit A, flavoprotein (Fp)	Citrate cycle (TCA cycle)///Oxidative phosphorylation	FAD binding///disulfide oxidoreductase activity///electron transport///mitochondrial inner membrane///mitochondrion///oxidoreductase activity///oxidoreductase activity, acting on the CH-CH group of donors///succinate dehydrogenase (ubiquinone) activity///transport///tricarboxylic acid cycle
3	Nrl	66945	0	0.881	0	0.7	0.864	3	0.815	Sdha	succinate dehydrogenase complex, subunit A, flavoprotein (Fp)	Citrate cycle (TCA cycle)///Oxidative phosphorylation	FAD binding///disulfide oxidoreductase activity///electron transport///mitochondrial inner membrane///mitochondrion///oxidoreductase activity///oxidoreductase activity, acting on the CH-CH group of donors///succinate dehydrogenase (ubiquinone) activity///transport///tricarboxylic acid cycle
3	Nrl	66970	0	0.905	0	0	0.809	2	0.857	Ssbp2	single-stranded DNA binding protein 2		DNA binding///nucleus///protein binding///regulation of transcription, DNA-dependent///single-stranded DNA binding///transcription///transcription regulator activity
3	Crx	66970	0	0.81	0.821	0	0	2	0.815	Ssbp2	single-stranded DNA binding protein 2		DNA binding///nucleus///protein binding///regulation of transcription, DNA-dependent///single-stranded DNA binding///transcription///transcription regulator activity
3	Rho	66970	0	0	0.7	0.9	0.806	3	0.802	Ssbp2	single-stranded DNA binding protein 2		DNA binding///nucleus///protein binding///regulation of transcription, DNA-dependent///single-stranded DNA binding///transcription///transcription regulator activity
3	Nr2e3	67010	0	0	0.8	0	0.818	2	0.809	Rbm7	RNA binding motif protein 7		RNA binding///meiosis///nucleic acid binding///nucleotide binding
3	Rho	67010	0	0	0.9	0	0.747	2	0.824	Rbm7	RNA binding motif protein 7		RNA binding///meiosis///nucleic acid binding///nucleotide binding
3	Nrl	67010	0	0	0.8	0	0.782	2	0.791	Rbm7	RNA binding motif protein 7		RNA binding///meiosis///nucleic acid binding///nucleotide binding
3	Crx	67109	0	0.738	0	0.7	0	2	0.719	2210018M03Rik	RIKEN cDNA 2210018M03 gene		development///metal ion binding///zinc ion binding
3	Nrl	67109	0	0.857	0.7	0	0	2	0.779	2210018M03Rik	RIKEN cDNA 2210018M03 gene		development///metal ion binding///zinc ion binding
3	Nr2e3	67109	0	0	0.7	0	0.936	2	0.818	2210018M03Rik	RIKEN cDNA 2210018M03 gene		development///metal ion binding///zinc ion binding
3	Nrl	67155	0	0.898	0	0.7	0	2	0.799	Smarca2	SWI/SNF related, matrix associated, actin dependent regulator of chromatin, subfamily a, member 2		ATP binding///DNA binding///SWI/SNF complex///establishment and/or maintenance of chromatin architecture///helicase activity///negative regulation of cell proliferation///nucleic acid binding///nucleosome assembly///nucleus///protein binding
3	Rho	67155	0	0	0.7	0.8	0	2	0.75	Smarca2	SWI/SNF related, matrix associated, actin dependent regulator of chromatin, subfamily a, member 2		ATP binding///DNA binding///SWI/SNF complex///establishment and/or maintenance of chromatin architecture///helicase activity///negative regulation of cell proliferation///nucleic acid binding///nucleosome assembly///nucleus///protein binding
3	Crx	67155	0	0.671	0.821	0	0	2	0.746	Smarca2	SWI/SNF related, matrix associated, actin dependent regulator of chromatin, subfamily a, member 2		ATP binding///DNA binding///SWI/SNF complex///establishment and/or maintenance of chromatin architecture///helicase activity///negative regulation of cell proliferation///nucleic acid binding///nucleosome assembly///nucleus///protein binding
3	Crx	67241	0	0	0.718	0.7	0	2	0.709	Smc6l1	SMC6 structural maintenance of chromosomes 6-like 1 (yeast)		hydrolase activity
3	Chx10	67241	0	0.714	0	0.7	0	2	0.707	Smc6l1	SMC6 structural maintenance of chromosomes 6-like 1 (yeast)		hydrolase activity
3	Rb1	67241	0	0.929	0.9	0	0	2	0.914	Smc6l1	SMC6 structural maintenance of chromosomes 6-like 1 (yeast)		hydrolase activity
3	Nrl	67378	0.827	0	0	0	0.845	2	0.836	Bbs2	Bardet-Biedl syndrome 2 homolog (human)		adult behavior///cell adhesion///cellular component unknown///integrin complex///molecular function unknown///negative regulation of body size///photoreceptor maintenance///protein localization///sperm axoneme assembly
3	Rho	67378	0.936	0	0.7	0	0.834	3	0.823	Bbs2	Bardet-Biedl syndrome 2 homolog (human)		adult behavior///cell adhesion///cellular component unknown///integrin complex///molecular function unknown///negative regulation of body size///photoreceptor maintenance///protein localization///sperm axoneme assembly
3	Crx	67378	0.768	0	0.821	0	0	2	0.794	Bbs2	Bardet-Biedl syndrome 2 homolog (human)		adult behavior///cell adhesion///cellular component unknown///integrin complex///molecular function unknown///negative regulation of body size///photoreceptor maintenance///protein localization///sperm axoneme assembly
3	Nrl	67749	0.838	0	0.7	0	0.945	3	0.828	4930583H14Rik	RIKEN cDNA 4930583H14 gene
3	Rho	67749	0.762	0	0.9	0	0.925	3	0.862	4930583H14Rik	RIKEN cDNA 4930583H14 gene
3	Crx	67749	0.819	0	0.667	0	0	2	0.743	4930583H14Rik	RIKEN cDNA 4930583H14 gene
3	Nrl	67809	0	0.881	0	0.8	0	2	0.84	1200015F23Rik	RIKEN cDNA 1200015F23 gene
3	Crx	67809	0	0.69	0.821	0	0	2	0.756	1200015F23Rik	RIKEN cDNA 1200015F23 gene
3	Rho	67809	0	0	0.7	0.7	0	2	0.7	1200015F23Rik	RIKEN cDNA 1200015F23 gene
3	Rho	67887	0.815	0	0	0	0.861	2	0.838	Tmem66	transmembrane protein 66		integral to membrane///membrane
3	Nrl	67887	0.771	0.667	0	0	0.855	3	0.764	Tmem66	transmembrane protein 66		integral to membrane///membrane
3	Crx	67887	0.665	0.81	0	0	0	2	0.737	Tmem66	transmembrane protein 66		integral to membrane///membrane
3	Rho	68080	0	0	0.7	0.8	0	2	0.75	Atpbd1c	ATP binding domain 1 family, member C		ATP binding
3	Nrl	68080	0	0.881	0	0.7	0	2	0.79	Atpbd1c	ATP binding domain 1 family, member C		ATP binding
3	Crx	68080	0	0.69	0.821	0	0	2	0.756	Atpbd1c	ATP binding domain 1 family, member C		ATP binding
3	Chx10	68342	0	0	0	1	0.679	2	0.839	Ndufb10	NADH dehydrogenase (ubiquinone) 1 beta subcomplex, 10	Oxidative phosphorylation	NADH dehydrogenase (ubiquinone) activity///NADH dehydrogenase activity///mitochondrial inner membrane///mitochondrion///mitochondrion///oxidoreductase activity
3	Crx	68342	0	0	0.821	1	0	2	0.91	Ndufb10	NADH dehydrogenase (ubiquinone) 1 beta subcomplex, 10	Oxidative phosphorylation	NADH dehydrogenase (ubiquinone) activity///NADH dehydrogenase activity///mitochondrial inner membrane///mitochondrion///mitochondrion///oxidoreductase activity
3	Rho	68342	0	0	0.7	0	0.724	2	0.712	Ndufb10	NADH dehydrogenase (ubiquinone) 1 beta subcomplex, 10	Oxidative phosphorylation	NADH dehydrogenase (ubiquinone) activity///NADH dehydrogenase activity///mitochondrial inner membrane///mitochondrion///mitochondrion///oxidoreductase activity
3	Crx	68592	0.74	0	0.872	0.8	0	3	0.804	Syf2	SYF2 homolog, RNA splicing factor (S. cerevisiae)		nucleus///protein binding
3	Chx10	68592	0	0	0	0.8	0.779	2	0.79	Syf2	SYF2 homolog, RNA splicing factor (S. cerevisiae)		nucleus///protein binding
3	Neurod1	68592	0.811	0.881	0	0	0	2	0.846	Syf2	SYF2 homolog, RNA splicing factor (S. cerevisiae)		nucleus///protein binding
3	Nrl	68646	0	0	0.9	0	0.782	2	0.841	1110020G09Rik	RIKEN cDNA 1110020G09 gene		mitochondrion
3	Rho	68646	0	0	1	0	0.802	2	0.901	1110020G09Rik	RIKEN cDNA 1110020G09 gene		mitochondrion
3	Nr2e3	68646	0	0	0.9	0	0.655	2	0.777	1110020G09Rik	RIKEN cDNA 1110020G09 gene		mitochondrion
3	Nrl	68728	0.845	0	0	0.8	0.791	3	0.812	Trp53inp2	tumor protein p53 inducible nuclear protein 2		nucleus
3	Crx	68728	0.864	0	0.821	0	0	2	0.842	Trp53inp2	tumor protein p53 inducible nuclear protein 2		nucleus
3	Rho	68728	0	0	0.7	0.7	0.743	3	0.714	Trp53inp2	tumor protein p53 inducible nuclear protein 2		nucleus
3	Nrl	68734	0	0	1	0	0.736	2	0.868	1110034C04Rik	RIKEN cDNA 1110034C04 gene
3	Nr2e3	68734	0	0	1	0	0.655	2	0.827	1110034C04Rik	RIKEN cDNA 1110034C04 gene
3	Rho	68734	0	0	0.9	0	0.733	2	0.817	1110034C04Rik	RIKEN cDNA 1110034C04 gene
3	Rho	68778	0	0	0	0.7	0.888	2	0.794	1110038D17Rik	RIKEN cDNA 1110038D17 gene
3	Nrl	68778	0	0	0	0.8	0.882	2	0.841	1110038D17Rik	RIKEN cDNA 1110038D17 gene
3	Crx	68778	0	0.857	0.975	0	0	2	0.916	1110038D17Rik	RIKEN cDNA 1110038D17 gene
3	Crx	68918	0.879	0.738	0.821	0	0	3	0.813	1190005I06Rik	RIKEN cDNA 1190005I06 gene
3	Nrl	68918	0.873	0.833	0	0.8	0	3	0.835	1190005I06Rik	RIKEN cDNA 1190005I06 gene
3	Rho	68918	0.747	0	0.7	0.7	0	3	0.716	1190005I06Rik	RIKEN cDNA 1190005I06 gene
3	Nrl	69046	0	0.738	0	0.7	0.836	3	0.758	Hbld2	HESB like domain containing 2		iron ion binding///iron-sulfur cluster binding///metal ion binding///mitochondrion
3	Rho	69046	0	0	0.7	0.8	0.87	3	0.79	Hbld2	HESB like domain containing 2		iron ion binding///iron-sulfur cluster binding///metal ion binding///mitochondrion
3	Crx	69046	0	0.857	0.975	0	0	2	0.916	Hbld2	HESB like domain containing 2		iron ion binding///iron-sulfur cluster binding///metal ion binding///mitochondrion
3	Crx	69090	0	0.857	0.821	0	0	2	0.839	Ascc1	activating signal cointegrator 1 complex subunit 1		cytoplasm///nucleic acid binding///regulation of transcription///regulation of transcription, DNA-dependent///transcription///transcription coactivator activity///transcription factor complex
3	Nrl	69090	0	0.929	0	0.7	0	2	0.814	Ascc1	activating signal cointegrator 1 complex subunit 1		cytoplasm///nucleic acid binding///regulation of transcription///regulation of transcription, DNA-dependent///transcription///transcription coactivator activity///transcription factor complex
3	Rho	69090	0	0	0.7	0.8	0	2	0.75	Ascc1	activating signal cointegrator 1 complex subunit 1		cytoplasm///nucleic acid binding///regulation of transcription///regulation of transcription, DNA-dependent///transcription///transcription coactivator activity///transcription factor complex
3	Nr2e3	69181	0.79	0	1	0	0	2	0.895	Dyrk2	dual-specificity tyrosine-(Y)-phosphorylation regulated kinase 2		ATP binding///cytoplasm///kinase activity///nucleotide binding///peptidyl-tyrosine phosphorylation///protein serine/threonine kinase activity///protein-tyrosine kinase activity///transferase activity
3	Nrl	69181	0.828	0	1	0	0	2	0.914	Dyrk2	dual-specificity tyrosine-(Y)-phosphorylation regulated kinase 2		ATP binding///cytoplasm///kinase activity///nucleotide binding///peptidyl-tyrosine phosphorylation///protein serine/threonine kinase activity///protein-tyrosine kinase activity///transferase activity
3	Rho	69181	0.733	0	0.9	0	0	2	0.816	Dyrk2	dual-specificity tyrosine-(Y)-phosphorylation regulated kinase 2		ATP binding///cytoplasm///kinase activity///nucleotide binding///peptidyl-tyrosine phosphorylation///protein serine/threonine kinase activity///protein-tyrosine kinase activity///transferase activity
3	Rho	69190	0	0	0.7	0	0.856	2	0.778	Dym	dymeclin		biological process unknown///cellular component unknown///integral to membrane///membrane///molecular function unknown
3	Crx	69190	0	0.667	0.821	0	0	2	0.744	Dym	dymeclin		biological process unknown///cellular component unknown///integral to membrane///membrane///molecular function unknown
3	Nrl	69190	0	0.857	0	0.9	0.882	3	0.88	Dym	dymeclin		biological process unknown///cellular component unknown///integral to membrane///membrane///molecular function unknown
3	Neurod1	69742	0.766	0	0.7	0	0	2	0.733	Tm2d2	TM2 domain containing 2		extracellular space///integral to membrane
3	Nrl	69742	0.919	0.905	0	0	0	2	0.912	Tm2d2	TM2 domain containing 2		extracellular space///integral to membrane
3	Crx	69742	0.919	0.976	0	0	0	2	0.948	Tm2d2	TM2 domain containing 2		extracellular space///integral to membrane
3	Crx	71492	0.681	0	0.667	0	0	2	0.674	Bbs7	Bardet-Biedl syndrome 7		biological process unknown///cellular component unknown///molecular function unknown
3	Nrl	71492	0.653	0	0.9	0	0.973	3	0.842	Bbs7	Bardet-Biedl syndrome 7		biological process unknown///cellular component unknown///molecular function unknown
3	Rho	71492	0	0	1	0	0.934	2	0.967	Bbs7	Bardet-Biedl syndrome 7		biological process unknown///cellular component unknown///molecular function unknown
3	Crx	71538	0.841	0.69	0.975	0	0	3	0.836	Fbxo9	f-box only protein 9		binding///protein modification///protein ubiquitination///ubiquitin cycle///ubiquitin ligase complex///ubiquitin-protein ligase activity
3	Rho	71538	0.772	0	0.7	1	0	3	0.824	Fbxo9	f-box only protein 9		binding///protein modification///protein ubiquitination///ubiquitin cycle///ubiquitin ligase complex///ubiquitin-protein ligase activity
3	Nrl	71538	0.886	0.881	0	0	0	2	0.883	Fbxo9	f-box only protein 9		binding///protein modification///protein ubiquitination///ubiquitin cycle///ubiquitin ligase complex///ubiquitin-protein ligase activity
3	Nr2e3	71648	0	0	0.7	0	0.709	2	0.705	Optn	optineurin		Golgi stack///biological process unknown///cellular component unknown///molecular function unknown
3	Nrl	71648	0	0	0.7	0	0.918	2	0.809	Optn	optineurin		Golgi stack///biological process unknown///cellular component unknown///molecular function unknown
3	Rho	71648	0	0	0.9	0	0.925	2	0.912	Optn	optineurin		Golgi stack///biological process unknown///cellular component unknown///molecular function unknown
3	Nrl	72003	0	0	0.9	0	0.873	2	0.886	Synpr	synaptoporin		extracellular space///integral to membrane///integral to synaptic vesicle membrane///membrane///synapse///synaptic vesicle///synaptosome///transport///transporter activity
3	Nr2e3	72003	0	0	0.9	0	0.718	2	0.809	Synpr	synaptoporin		extracellular space///integral to membrane///integral to synaptic vesicle membrane///membrane///synapse///synaptic vesicle///synaptosome///transport///transporter activity
3	Rho	72003	0	0	1	0	0.92	2	0.96	Synpr	synaptoporin		extracellular space///integral to membrane///integral to synaptic vesicle membrane///membrane///synapse///synaptic vesicle///synaptosome///transport///transporter activity
3	Crx	72199	0.842	0	0.821	0	0	2	0.831	Mms19l	MMS19 (MET18 S. cerevisiae)-like		DNA repair///binding///nucleus///regulation of transcription, DNA-dependent///response to DNA damage stimulus///transcription
3	Nrl	72199	0.779	0.69	0	0	0.764	3	0.744	Mms19l	MMS19 (MET18 S. cerevisiae)-like		DNA repair///binding///nucleus///regulation of transcription, DNA-dependent///response to DNA damage stimulus///transcription
3	Rho	72199	0	0	0.7	0	0.784	2	0.742	Mms19l	MMS19 (MET18 S. cerevisiae)-like		DNA repair///binding///nucleus///regulation of transcription, DNA-dependent///response to DNA damage stimulus///transcription
3	Nrl	72313	0	0.868	0	0.8	0	2	0.834	2510002A14Rik	RIKEN cDNA 2510002A14 gene		protein binding
3	Crx	72313	0	0.663	0.821	0	0	2	0.742	2510002A14Rik	RIKEN cDNA 2510002A14 gene		protein binding
3	Rho	72313	0	0	0.7	0.7	0	2	0.7	2510002A14Rik	RIKEN cDNA 2510002A14 gene		protein binding
3	Nrl	72599	0	0.857	0	0.8	0	2	0.829	Pdia5	protein disulfide isomerase associated 5		arsenate reductase (thioredoxin) activity///electron transport///electron transporter activity///endoplasmic reticulum///extracellular space///isomerase activity///protein disulfide isomerase activity///protein folding///response to stress
3	Rho	72599	0	0	0.7	0.7	0	2	0.7	Pdia5	protein disulfide isomerase associated 5		arsenate reductase (thioredoxin) activity///electron transport///electron transporter activity///endoplasmic reticulum///extracellular space///isomerase activity///protein disulfide isomerase activity///protein folding///response to stress
3	Crx	72599	0	0.667	0.821	0	0	2	0.744	Pdia5	protein disulfide isomerase associated 5		arsenate reductase (thioredoxin) activity///electron transport///electron transporter activity///endoplasmic reticulum///extracellular space///isomerase activity///protein disulfide isomerase activity///protein folding///response to stress
3	Rho	72674	0	0	0.7	0	0.834	2	0.767	Adipor1	adiponectin receptor 1	Adipocytokine signaling pathway	fatty acid metabolism///fatty acid oxidation///identical protein binding///integral to membrane///integral to membrane///lipid metabolism///membrane///protein binding///protein heterodimerization activity///receptor activity
3	Nrl	72674	0.8	0	0	0	0.855	2	0.827	Adipor1	adiponectin receptor 1	Adipocytokine signaling pathway	fatty acid metabolism///fatty acid oxidation///identical protein binding///integral to membrane///integral to membrane///lipid metabolism///membrane///protein binding///protein heterodimerization activity///receptor activity
3	Crx	72674	0.85	0	0.821	0	0	2	0.836	Adipor1	adiponectin receptor 1	Adipocytokine signaling pathway	fatty acid metabolism///fatty acid oxidation///identical protein binding///integral to membrane///integral to membrane///lipid metabolism///membrane///protein binding///protein heterodimerization activity///receptor activity
3	Crx	72736	0.865	0.929	0.821	0.7	0	4	0.829	Txndc1	thioredoxin domain containing 1		electron transport///electron transporter activity///endoplasmic reticulum///integral to membrane///membrane///transport
3	Nrl	72736	0.915	0.857	0	0	0	2	0.886	Txndc1	thioredoxin domain containing 1		electron transport///electron transporter activity///endoplasmic reticulum///integral to membrane///membrane///transport
3	Rho	72736	0.876	0	0.7	0	0	2	0.788	Txndc1	thioredoxin domain containing 1		electron transport///electron transporter activity///endoplasmic reticulum///integral to membrane///membrane///transport
3	Crx	72857	0	0.671	0.667	0	0	2	0.669	2900006A08Rik	RIKEN cDNA 2900006A08 gene
3	Nrl	72857	0	0.898	0.7	0	0	2	0.799	2900006A08Rik	RIKEN cDNA 2900006A08 gene
3	Rho	72857	0	0	0.9	0.9	0	2	0.9	2900006A08Rik	RIKEN cDNA 2900006A08 gene
3	Crx	72930	0	0.905	0.667	0	0	2	0.786	Ppp2r2b	protein phosphatase 2 (formerly 2A), regulatory subunit B (PR 52), beta isoform	Long-term depression///Tight junction///Wnt signaling pathway	protein phosphatase type 2A complex///protein phosphatase type 2A regulator activity///signal transduction
3	Rho	72930	0	0	1	0	0.752	2	0.876	Ppp2r2b	protein phosphatase 2 (formerly 2A), regulatory subunit B (PR 52), beta isoform	Long-term depression///Tight junction///Wnt signaling pathway	protein phosphatase type 2A complex///protein phosphatase type 2A regulator activity///signal transduction
3	Nrl	72930	0	0.667	0.9	0	0.736	3	0.768	Ppp2r2b	protein phosphatase 2 (formerly 2A), regulatory subunit B (PR 52), beta isoform	Long-term depression///Tight junction///Wnt signaling pathway	protein phosphatase type 2A complex///protein phosphatase type 2A regulator activity///signal transduction
3	Crx	73660	0.792	0	0.667	0	0	2	0.73	Cabp4	calcium binding protein 4		calcium ion binding///ciliary or flagellar motility///flagellum (sensu Bacteria)
3	Rho	73660	0.825	0	0.9	0	0	2	0.863	Cabp4	calcium binding protein 4		calcium ion binding///ciliary or flagellar motility///flagellum (sensu Bacteria)
3	Nrl	73660	0.823	0	0.7	0	0	2	0.762	Cabp4	calcium binding protein 4		calcium ion binding///ciliary or flagellar motility///flagellum (sensu Bacteria)
3	Rb1	73834	0	0	0.718	0	0.736	2	0.727	Atp6v1d	ATPase, H+ transporting, lysosomal V1 subunit D	Oxidative phosphorylation///ATP synthesis	ATP biosynthesis///ATP synthesis coupled proton transport///hydrogen ion transporter activity///hydrogen-transporting ATP synthase activity, rotational mechanism///hydrogen-transporting ATPase activity, rotational mechanism///hydrolase activity///ion transport///metal ion binding///proton transport///proton-transporting two-sector ATPase complex///transport
3	Nrl	73834	0	0	0	1	0.909	2	0.955	Atp6v1d	ATPase, H+ transporting, lysosomal V1 subunit D	Oxidative phosphorylation///ATP synthesis	ATP biosynthesis///ATP synthesis coupled proton transport///hydrogen ion transporter activity///hydrogen-transporting ATP synthase activity, rotational mechanism///hydrogen-transporting ATPase activity, rotational mechanism///hydrolase activity///ion transport///metal ion binding///proton transport///proton-transporting two-sector ATPase complex///transport
3	Chx10	73834	0	0	0.667	0	0.765	2	0.716	Atp6v1d	ATPase, H+ transporting, lysosomal V1 subunit D	Oxidative phosphorylation///ATP synthesis	ATP biosynthesis///ATP synthesis coupled proton transport///hydrogen ion transporter activity///hydrogen-transporting ATP synthase activity, rotational mechanism///hydrogen-transporting ATPase activity, rotational mechanism///hydrolase activity///ion transport///metal ion binding///proton transport///proton-transporting two-sector ATPase complex///transport
3	Crx	73873	0.737	0	0.667	0	0	2	0.702	4930430E16Rik	RIKEN cDNA 4930430E16 gene
3	Rho	73873	0	0	1	0	0.97	2	0.985	4930430E16Rik	RIKEN cDNA 4930430E16 gene
3	Nrl	73873	0.751	0	0.9	0	0.918	3	0.856	4930430E16Rik	RIKEN cDNA 4930430E16 gene
3	Neurod1	74325	0.863	0	0	0.7	0	2	0.782	Cltb	clathrin, light polypeptide (Lcb)	Huntington's disease	biological process unknown///calcium ion binding///clathrin vesicle coat///coated pit///intracellular protein transport
3	Otx2	74325	0.73	0	0.9	0	0	2	0.815	Cltb	clathrin, light polypeptide (Lcb)	Huntington's disease	biological process unknown///calcium ion binding///clathrin vesicle coat///coated pit///intracellular protein transport
3	Rb1	74325	0	0.714	0	0.9	0	2	0.807	Cltb	clathrin, light polypeptide (Lcb)	Huntington's disease	biological process unknown///calcium ion binding///clathrin vesicle coat///coated pit///intracellular protein transport
3	Rho	74443	0.768	0	0.9	0	0.884	3	0.851	4933406E20Rik	RIKEN cDNA 4933406E20 gene	Diterpenoid biosynthesis	L-ascorbic acid binding///calcium ion binding///endoplasmic reticulum///iron ion binding///metal ion binding///oxidoreductase activity///oxidoreductase activity, acting on paired donors, with incorporation or reduction of molecular oxygen, 2-oxoglutarate as one donor, and incorporation of one atom each of oxygen into both donors///oxidoreductase activity, acting on single donors with incorporatio…
3	Nrl	74443	0.726	0	0.7	0	0.945	3	0.791	4933406E20Rik	RIKEN cDNA 4933406E20 gene	Diterpenoid biosynthesis	L-ascorbic acid binding///calcium ion binding///endoplasmic reticulum///iron ion binding///metal ion binding///oxidoreductase activity///oxidoreductase activity, acting on paired donors, with incorporation or reduction of molecular oxygen, 2-oxoglutarate as one donor, and incorporation of one atom each of oxygen into both donors///oxidoreductase activity, acting on single donors with incorporatio…
3	Crx	74443	0.694	0	0.667	0	0	2	0.681	4933406E20Rik	RIKEN cDNA 4933406E20 gene	Diterpenoid biosynthesis	L-ascorbic acid binding///calcium ion binding///endoplasmic reticulum///iron ion binding///metal ion binding///oxidoreductase activity///oxidoreductase activity, acting on paired donors, with incorporation or reduction of molecular oxygen, 2-oxoglutarate as one donor, and incorporation of one atom each of oxygen into both donors///oxidoreductase activity, acting on single donors with incorporatio…
3	Crx	74776	0	0.874	0.667	0	0	2	0.771	Ppa2	pyrophosphatase (inorganic) 2	Oxidative phosphorylation	cytoplasm///extracellular space///hydrolase activity///inorganic diphosphatase activity///magnesium ion binding///metabolism///metal ion binding///mitochondrion///phosphate metabolism///protein prenylation///protein prenyltransferase activity///pyrophosphatase activity
3	Nrl	74776	0	0.719	0.9	0	0.891	3	0.836	Ppa2	pyrophosphatase (inorganic) 2	Oxidative phosphorylation	cytoplasm///extracellular space///hydrolase activity///inorganic diphosphatase activity///magnesium ion binding///metabolism///metal ion binding///mitochondrion///phosphate metabolism///protein prenylation///protein prenyltransferase activity///pyrophosphatase activity
3	Rho	74776	0	0	1	0	0.92	2	0.96	Ppa2	pyrophosphatase (inorganic) 2	Oxidative phosphorylation	cytoplasm///extracellular space///hydrolase activity///inorganic diphosphatase activity///magnesium ion binding///metabolism///metal ion binding///mitochondrion///phosphate metabolism///protein prenylation///protein prenyltransferase activity///pyrophosphatase activity
3	Nrl	75612	0	0	0	0.7	0.909	2	0.805	Gns	glucosamine (N-acetyl)-6-sulfatase		N-acetylglucosamine-6-sulfatase activity///metabolism///sulfuric ester hydrolase activity
3	Rb1	75612	0	0	0.9	0	0.691	2	0.795	Gns	glucosamine (N-acetyl)-6-sulfatase		N-acetylglucosamine-6-sulfatase activity///metabolism///sulfuric ester hydrolase activity
3	Rho	75612	0	0	0	0.8	0.879	2	0.84	Gns	glucosamine (N-acetyl)-6-sulfatase		N-acetylglucosamine-6-sulfatase activity///metabolism///sulfuric ester hydrolase activity
3	Rho	75725	0	0	0.9	0	0.793	2	0.846	Phf14	PHD finger protein 14		metal ion binding///protein binding///regulation of transcription, DNA-dependent///zinc ion binding
3	Nrl	75725	0	0	0.7	0	0.782	2	0.741	Phf14	PHD finger protein 14		metal ion binding///protein binding///regulation of transcription, DNA-dependent///zinc ion binding
3	Nr2e3	75725	0	0	0.7	0	0.655	2	0.677	Phf14	PHD finger protein 14		metal ion binding///protein binding///regulation of transcription, DNA-dependent///zinc ion binding
3	Nrl	75953	0.808	0	1	0	0.827	3	0.878	Samd7	sterile alpha motif domain containing 7
3	Nr2e3	75953	0.846	0	1	0	0	2	0.923	Samd7	sterile alpha motif domain containing 7
3	Rho	75953	0	0	0.9	0	0.788	2	0.844	Samd7	sterile alpha motif domain containing 7
3	Rho	76219	0	0	0.9	0.7	0	2	0.8	6530401D17Rik	RIKEN cDNA 6530401D17 gene	Lysine degradation///Biotin metabolism
3	Nrl	76219	0	0.833	0.7	0.8	0	3	0.778	6530401D17Rik	RIKEN cDNA 6530401D17 gene	Lysine degradation///Biotin metabolism
3	Crx	76219	0	0.976	0.667	0	0	2	0.822	6530401D17Rik	RIKEN cDNA 6530401D17 gene	Lysine degradation///Biotin metabolism
3	Crx	76257	0.9	0	0.821	0	0	2	0.861	Slc38a3	solute carrier family 38, member 3		L-glutamine transport///L-glutamine transporter activity///L-histidine transport///L-histidine transporter activity///amino acid transport///amino acid transporter activity///amino acid-polyamine transporter activity///antiporter activity///integral to membrane///integral to plasma membrane///ion transport///membrane///sodium ion binding///sodium ion transport///symporter activity///transport
3	Rho	76257	0.873	0	0.7	0	0.98	3	0.851	Slc38a3	solute carrier family 38, member 3		L-glutamine transport///L-glutamine transporter activity///L-histidine transport///L-histidine transporter activity///amino acid transport///amino acid transporter activity///amino acid-polyamine transporter activity///antiporter activity///integral to membrane///integral to plasma membrane///ion transport///membrane///sodium ion binding///sodium ion transport///symporter activity///transport
3	Nrl	76257	0.945	0	0	0	0.964	2	0.954	Slc38a3	solute carrier family 38, member 3		L-glutamine transport///L-glutamine transporter activity///L-histidine transport///L-histidine transporter activity///amino acid transport///amino acid transporter activity///amino acid-polyamine transporter activity///antiporter activity///integral to membrane///integral to plasma membrane///ion transport///membrane///sodium ion binding///sodium ion transport///symporter activity///transport
3	Nrl	77053	0	0.659	0	0	0.827	2	0.743	Unc84a	unc-84 homolog A (C. elegans)		cytoplasm///integral to membrane///membrane///nucleic acid binding///nucleolus///nucleus///protein binding///zinc ion binding
3	Crx	77053	0	0.874	0	0.8	0	2	0.837	Unc84a	unc-84 homolog A (C. elegans)		cytoplasm///integral to membrane///membrane///nucleic acid binding///nucleolus///nucleus///protein binding///zinc ion binding
3	Rb1	77053	0	0	0.9	0	0.773	2	0.836	Unc84a	unc-84 homolog A (C. elegans)		cytoplasm///integral to membrane///membrane///nucleic acid binding///nucleolus///nucleus///protein binding///zinc ion binding
3	Crx	77975	0	0.667	0.821	0	0	2	0.744	Tmem50b	transmembrane protein 50B		integral to membrane///membrane
3	Rho	77975	0	0	0.9	0.7	0	2	0.8	Tmem50b	transmembrane protein 50B		integral to membrane///membrane
3	Nrl	77975	0	0.857	0.8	0.8	0.736	4	0.798	Tmem50b	transmembrane protein 50B		integral to membrane///membrane
3	Crx	78656	0	0	0.947	0.9	0	2	0.924	Brd8	bromodomain containing 8		chromatin modification///nucleus///regulation of cell growth///regulation of transcription, DNA-dependent///transcription
3	Rb1	78656	0	0	0.667	0	0.736	2	0.702	Brd8	bromodomain containing 8		chromatin modification///nucleus///regulation of cell growth///regulation of transcription, DNA-dependent///transcription
3	Chx10	78656	0	0	0	0.9	0.656	2	0.778	Brd8	bromodomain containing 8		chromatin modification///nucleus///regulation of cell growth///regulation of transcription, DNA-dependent///transcription
3	Rho	78830	0.659	0	1	0	0	2	0.829	Slc25a12	solute carrier family 25 (mitochondrial carrier, Aralar), member 12		binding///calcium ion binding///integral to membrane///membrane///mitochondrial inner membrane///mitochondrial inner membrane///mitochondrial inner membrane///mitochondrion///transport///transporter activity
3	Crx	78830	0.652	0	0.667	0	0	2	0.659	Slc25a12	solute carrier family 25 (mitochondrial carrier, Aralar), member 12		binding///calcium ion binding///integral to membrane///membrane///mitochondrial inner membrane///mitochondrial inner membrane///mitochondrial inner membrane///mitochondrion///transport///transporter activity
3	Nrl	78830	0.68	0	0.9	0	0	2	0.79	Slc25a12	solute carrier family 25 (mitochondrial carrier, Aralar), member 12		binding///calcium ion binding///integral to membrane///membrane///mitochondrial inner membrane///mitochondrial inner membrane///mitochondrial inner membrane///mitochondrion///transport///transporter activity
3	Chx10	83410	0	0.667	0	0.9	0	2	0.783	Cstf2t	cleavage stimulation factor, 3' pre-RNA subunit 2, tau		RNA binding///cellular component unknown///mRNA polyadenylylation///mRNA processing///nucleic acid binding///nucleus///protein binding
3	Crx	83410	0	0	0.872	0.9	0	2	0.886	Cstf2t	cleavage stimulation factor, 3' pre-RNA subunit 2, tau		RNA binding///cellular component unknown///mRNA polyadenylylation///mRNA processing///nucleic acid binding///nucleus///protein binding
3	Rb1	83410	0	0.881	0.7	0	0	2	0.79	Cstf2t	cleavage stimulation factor, 3' pre-RNA subunit 2, tau		RNA binding///cellular component unknown///mRNA polyadenylylation///mRNA processing///nucleic acid binding///nucleus///protein binding
3	Nrl	83603	0.947	0	0	0	0.973	2	0.96	Elovl4	elongation of very long chain fatty acids (FEN1/Elo2, SUR4/Elo3, yeast)-like 4		endoplasmic reticulum///fatty acid biosynthesis///integral to membrane///lipid biosynthesis///membrane
3	Rho	83603	0.707	0	0.7	0	0.989	3	0.798	Elovl4	elongation of very long chain fatty acids (FEN1/Elo2, SUR4/Elo3, yeast)-like 4		endoplasmic reticulum///fatty acid biosynthesis///integral to membrane///lipid biosynthesis///membrane
3	Crx	83603	0.935	0	0.821	0	0	2	0.878	Elovl4	elongation of very long chain fatty acids (FEN1/Elo2, SUR4/Elo3, yeast)-like 4		endoplasmic reticulum///fatty acid biosynthesis///integral to membrane///lipid biosynthesis///membrane
3	Otx2	94275	0.679	0	0.9	0	0	2	0.79	Maged1	melanoma antigen, family D, 1		cellular component unknown///protein binding///regulation of transcription from RNA polymerase II promoter///transcription coactivator activity
3	Chx10	94275	0	0.786	0	0.8	0	2	0.793	Maged1	melanoma antigen, family D, 1		cellular component unknown///protein binding///regulation of transcription from RNA polymerase II promoter///transcription coactivator activity
3	Rb1	94275	0	0.857	0.9	0	0	2	0.879	Maged1	melanoma antigen, family D, 1		cellular component unknown///protein binding///regulation of transcription from RNA polymerase II promoter///transcription coactivator activity
3	Rho	96957	0	0	0.975	0	0.825	2	0.9	Tmem62	transmembrane protein 62		hydrolase activity///integral to membrane
3	Nr2e3	96957	0	0	0.821	0	0.655	2	0.738	Tmem62	transmembrane protein 62		hydrolase activity///integral to membrane
3	Nrl	96957	0	0	0.821	0.9	0.782	3	0.834	Tmem62	transmembrane protein 62		hydrolase activity///integral to membrane
3	Nrl	97212	0	0	0.7	0	0.709	2	0.705	Hadha	hydroxyacyl-Coenzyme A dehydrogenase/3-ketoacyl-Coenzyme A thiolase/enoyl-Coenzyme A hydratase (trifunctional protein), alpha subunit	Fatty acid elongation in mitochondria///Tryptophan metabolism///Caprolactam degradation///Valine, leucine and isoleucine degradation///Lysine degradation///Propanoate metabolism///Butanoate metabolism///Fatty acid metabolism///beta-Alanine metabolism///Limonene and pinene degradation///Benzoate degradation via CoA ligation	enoyl-CoA hydratase activity///fatty acid beta-oxidation///long-chain-3-hydroxyacyl-CoA dehydrogenase activity///mitochondrial inner membrane///mitochondrion///mitochondrion
3	Nr2e3	97212	0	0	0.7	0	0.855	2	0.777	Hadha	hydroxyacyl-Coenzyme A dehydrogenase/3-ketoacyl-Coenzyme A thiolase/enoyl-Coenzyme A hydratase (trifunctional protein), alpha subunit	Fatty acid elongation in mitochondria///Tryptophan metabolism///Caprolactam degradation///Valine, leucine and isoleucine degradation///Lysine degradation///Propanoate metabolism///Butanoate metabolism///Fatty acid metabolism///beta-Alanine metabolism///Limonene and pinene degradation///Benzoate degradation via CoA ligation	enoyl-CoA hydratase activity///fatty acid beta-oxidation///long-chain-3-hydroxyacyl-CoA dehydrogenase activity///mitochondrial inner membrane///mitochondrion///mitochondrion
3	Rho	97212	0	0	0.9	0	0.661	2	0.78	Hadha	hydroxyacyl-Coenzyme A dehydrogenase/3-ketoacyl-Coenzyme A thiolase/enoyl-Coenzyme A hydratase (trifunctional protein), alpha subunit	Fatty acid elongation in mitochondria///Tryptophan metabolism///Caprolactam degradation///Valine, leucine and isoleucine degradation///Lysine degradation///Propanoate metabolism///Butanoate metabolism///Fatty acid metabolism///beta-Alanine metabolism///Limonene and pinene degradation///Benzoate degradation via CoA ligation	enoyl-CoA hydratase activity///fatty acid beta-oxidation///long-chain-3-hydroxyacyl-CoA dehydrogenase activity///mitochondrial inner membrane///mitochondrion///mitochondrion
3	Crx	98667	0	0.905	0.821	0	0	2	0.863	AW112037	expressed sequence AW112037
3	Nrl	98667	0.683	0.905	0	0.8	0	3	0.796	AW112037	expressed sequence AW112037
3	Rho	98667	0.681	0	0.7	0.7	0	3	0.694	AW112037	expressed sequence AW112037
3	Nr2e3	102105	0	0	0.8	0	0.729	2	0.764	AI481772	expressed sequence AI481772
3	Nrl	102105	0	0	0.8	0	0.888	2	0.844	AI481772	expressed sequence AI481772
3	Rho	102105	0	0	0.9	0	0.945	2	0.923	AI481772	expressed sequence AI481772
3	Rho	103967	0	0	0.9	0	0.961	2	0.931	Dnm3	dynamin 3		biological process unknown///mitochondrion///molecular function unknown
3	Nrl	103967	0	0	0.7	0	0.918	2	0.809	Dnm3	dynamin 3		biological process unknown///mitochondrion///molecular function unknown
3	Nr2e3	103967	0	0	0.7	0	0.727	2	0.714	Dnm3	dynamin 3		biological process unknown///mitochondrion///molecular function unknown
3	Nrl	104069	0.812	0.833	0.9	0.8	0	4	0.836	Sncb	synuclein, beta		cytoplasm///dopamine metabolism///mitochondrion///synaptosome
3	Nr2e3	104069	0.652	0	0.9	0	0	2	0.776	Sncb	synuclein, beta		cytoplasm///dopamine metabolism///mitochondrion///synaptosome
3	Rho	104069	0	0	0.8	0.7	0	2	0.75	Sncb	synuclein, beta		cytoplasm///dopamine metabolism///mitochondrion///synaptosome
3	Rho	104444	0	0	1	0.8	0	2	0.9	Rexo2	REX2, RNA exonuclease 2 homolog (S. cerevisiae)		3'-5' exonuclease activity///3'-5' exonuclease activity///exonuclease activity///hydrolase activity///intracellular///manganese ion binding///mitochondrion///mitochondrion///nuclease activity///nucleobase, nucleoside, nucleotide and nucleic acid metabolism///nucleotide metabolism///nucleus
3	Crx	104444	0	0.786	0.667	0	0	2	0.726	Rexo2	REX2, RNA exonuclease 2 homolog (S. cerevisiae)		3'-5' exonuclease activity///3'-5' exonuclease activity///exonuclease activity///hydrolase activity///intracellular///manganese ion binding///mitochondrion///mitochondrion///nuclease activity///nucleobase, nucleoside, nucleotide and nucleic acid metabolism///nucleotide metabolism///nucleus
3	Nrl	104444	0	0.833	0.9	0.7	0	3	0.811	Rexo2	REX2, RNA exonuclease 2 homolog (S. cerevisiae)		3'-5' exonuclease activity///3'-5' exonuclease activity///exonuclease activity///hydrolase activity///intracellular///manganese ion binding///mitochondrion///mitochondrion///nuclease activity///nucleobase, nucleoside, nucleotide and nucleic acid metabolism///nucleotide metabolism///nucleus
3	Rho	107197	0	0	0.9	0.7	0	2	0.8	AI462493	expressed sequence AI462493
3	Nrl	107197	0	0.905	0.7	0.8	0	3	0.802	AI462493	expressed sequence AI462493
3	Crx	107197	0	0.81	0.667	0	0	2	0.738	AI462493	expressed sequence AI462493
3	Nrl	107305	0	0.905	0.7	0	0	2	0.802	Vps37c	vacuolar protein sorting 37C (yeast)
3	Crx	107305	0	0.81	0.667	0	0	2	0.738	Vps37c	vacuolar protein sorting 37C (yeast)
3	Rho	107305	0	0	0.9	0.9	0	2	0.9	Vps37c	vacuolar protein sorting 37C (yeast)
3	Nrl	107767	0.813	0	0	0.9	0.845	3	0.853	Scamp1	secretory carrier membrane protein 1		exocytosis///integral to membrane///membrane///protein transport///synaptic vesicle///synaptic vesicle membrane///transport///zymogen granule membrane
3	Rho	107767	0	0	0.7	0	0.779	2	0.74	Scamp1	secretory carrier membrane protein 1		exocytosis///integral to membrane///membrane///protein transport///synaptic vesicle///synaptic vesicle membrane///transport///zymogen granule membrane
3	Crx	107767	0.883	0	0.821	0	0	2	0.852	Scamp1	secretory carrier membrane protein 1		exocytosis///integral to membrane///membrane///protein transport///synaptic vesicle///synaptic vesicle membrane///transport///zymogen granule membrane
3	Nrl	108058	0.72	0.81	1	0	0.927	4	0.864	Camk2d	calcium/calmodulin-dependent protein kinase II, delta	Wnt signaling pathway///Long-term potentiation///Calcium signaling pathway	ATP binding///G1/S transition of mitotic cell cycle///calcium ion transport///kinase activity///nucleotide binding///protein amino acid autophosphorylation///protein serine/threonine kinase activity///transferase activity
3	Nr2e3	108058	0.696	0	1	0	0	2	0.848	Camk2d	calcium/calmodulin-dependent protein kinase II, delta	Wnt signaling pathway///Long-term potentiation///Calcium signaling pathway	ATP binding///G1/S transition of mitotic cell cycle///calcium ion transport///kinase activity///nucleotide binding///protein amino acid autophosphorylation///protein serine/threonine kinase activity///transferase activity
3	Rho	108058	0.847	0	0.9	1	0.916	4	0.916	Camk2d	calcium/calmodulin-dependent protein kinase II, delta	Wnt signaling pathway///Long-term potentiation///Calcium signaling pathway	ATP binding///G1/S transition of mitotic cell cycle///calcium ion transport///kinase activity///nucleotide binding///protein amino acid autophosphorylation///protein serine/threonine kinase activity///transferase activity
3	Nr2e3	108115	0	0	0.9	0	0.718	2	0.809	Slco4a1	solute carrier organic anion transporter family, member 4a1		biological process unknown///cellular component unknown///integral to membrane///ion transport///membrane///molecular function unknown///transport///transporter activity
3	Nrl	108115	0	0	0.9	0	0.891	2	0.895	Slco4a1	solute carrier organic anion transporter family, member 4a1		biological process unknown///cellular component unknown///integral to membrane///ion transport///membrane///molecular function unknown///transport///transporter activity
3	Rho	108115	0	0	1	0	0.952	2	0.976	Slco4a1	solute carrier organic anion transporter family, member 4a1		biological process unknown///cellular component unknown///integral to membrane///ion transport///membrane///molecular function unknown///transport///transporter activity
3	Nrl	109778	0	0.905	0.9	0	0	2	0.902	Blvra	biliverdin reductase A	Porphyrin and chlorophyll metabolism	biliverdin reductase activity///biliverdin reductase activity///electron transport///heme catabolism///metabolism///metal ion binding///nucleotide binding///oxidoreductase activity///soluble fraction///zinc ion binding
3	Rho	109778	0	0	1	0.7	0	2	0.85	Blvra	biliverdin reductase A	Porphyrin and chlorophyll metabolism	biliverdin reductase activity///biliverdin reductase activity///electron transport///heme catabolism///metabolism///metal ion binding///nucleotide binding///oxidoreductase activity///soluble fraction///zinc ion binding
3	Crx	109778	0	0.81	0.667	0	0	2	0.738	Blvra	biliverdin reductase A	Porphyrin and chlorophyll metabolism	biliverdin reductase activity///biliverdin reductase activity///electron transport///heme catabolism///metabolism///metal ion binding///nucleotide binding///oxidoreductase activity///soluble fraction///zinc ion binding
3	Nr2e3	170677	0.794	0	0.8	0	0	2	0.797	Pcdh21	protocadherin 21		calcium ion binding///cellular physiological process///extracellular space///homophilic cell adhesion///integral to membrane///integral to plasma membrane///membrane///photoreceptor maintenance///receptor activity
3	Rho	170677	0.659	0	0.9	0	0.852	3	0.803	Pcdh21	protocadherin 21		calcium ion binding///cellular physiological process///extracellular space///homophilic cell adhesion///integral to membrane///integral to plasma membrane///membrane///photoreceptor maintenance///receptor activity
3	Nrl	170677	0.85	0	0.8	0	0.864	3	0.838	Pcdh21	protocadherin 21		calcium ion binding///cellular physiological process///extracellular space///homophilic cell adhesion///integral to membrane///integral to plasma membrane///membrane///photoreceptor maintenance///receptor activity
3	Nr2e3	171543	0	0	0.9	0	0.736	2	0.818	Bmf	Bcl2 modifying factor		actin cytoskeleton///apoptosis///cytoplasm///protein binding///regulation of apoptosis
3	Rho	171543	0	0	0.8	0	0.838	2	0.819	Bmf	Bcl2 modifying factor		actin cytoskeleton///apoptosis///cytoplasm///protein binding///regulation of apoptosis
3	Nrl	171543	0	0	0.9	0	0.791	2	0.845	Bmf	Bcl2 modifying factor		actin cytoskeleton///apoptosis///cytoplasm///protein binding///regulation of apoptosis
3	Rb1	193742	0	0	0.975	0	0.809	2	0.892	Bat5	HLA-B associated transcript 5
3	Rho	193742	0	0	0	0.7	0.98	2	0.84	Bat5	HLA-B associated transcript 5
3	Nrl	193742	0	0.857	0	0.8	0.936	3	0.865	Bat5	HLA-B associated transcript 5
3	Nrl	193813	0	0.738	0	0.7	0.655	3	0.698	Mcfd2	multiple coagulation factor deficiency 2		ER to Golgi vesicle-mediated transport///Golgi stack///calcium ion binding///carboxylic acid metabolism///endoplasmic reticulum///extracellular region///molecular function unknown///protein transport///transport
3	Rho	193813	0	0	0.667	0.8	0	2	0.733	Mcfd2	multiple coagulation factor deficiency 2		ER to Golgi vesicle-mediated transport///Golgi stack///calcium ion binding///carboxylic acid metabolism///endoplasmic reticulum///extracellular region///molecular function unknown///protein transport///transport
3	Crx	193813	0	0.81	1	0	0	2	0.905	Mcfd2	multiple coagulation factor deficiency 2		ER to Golgi vesicle-mediated transport///Golgi stack///calcium ion binding///carboxylic acid metabolism///endoplasmic reticulum///extracellular region///molecular function unknown///protein transport///transport
3	Rho	208258	0	0	0.9	0	0.943	2	0.922	Ankrd33	ankyrin repeat domain 33		DNA binding///regulation of transcription, DNA-dependent///transcription factor activity
3	Crx	208258	0.859	0	0.667	0	0	2	0.763	Ankrd33	ankyrin repeat domain 33		DNA binding///regulation of transcription, DNA-dependent///transcription factor activity
3	Nrl	208258	0.824	0	0.7	0	0.982	3	0.835	Ankrd33	ankyrin repeat domain 33		DNA binding///regulation of transcription, DNA-dependent///transcription factor activity
3	Crx	211255	0.834	0	0.975	0	0	2	0.905	Kbtbd7	kelch repeat and BTB (POZ) domain containing 7
3	Rho	211255	0	0	0.7	0	0.834	2	0.767	Kbtbd7	kelch repeat and BTB (POZ) domain containing 7
3	Nrl	211255	0.792	0	0	0	0.827	2	0.81	Kbtbd7	kelch repeat and BTB (POZ) domain containing 7
3	Nrl	211673	0	0.838	0.821	0.7	0	3	0.786	Arfgef1	ADP-ribosylation factor guanine nucleotide-exchange factor 1(brefeldin A-inhibited)		biological process unknown///cellular component unknown///molecular function unknown
3	Crx	211673	0	0.671	0.684	0	0	2	0.677	Arfgef1	ADP-ribosylation factor guanine nucleotide-exchange factor 1(brefeldin A-inhibited)		biological process unknown///cellular component unknown///molecular function unknown
3	Rho	211673	0	0	0.975	0.8	0	2	0.887	Arfgef1	ADP-ribosylation factor guanine nucleotide-exchange factor 1(brefeldin A-inhibited)		biological process unknown///cellular component unknown///molecular function unknown
3	Rho	212307	0	0	0.7	0.8	0	2	0.75	Mapre2	microtubule-associated protein, RP/EB family, member 2		cell cycle///cell division///microtubule///microtubule binding///mitosis///protein binding
3	Nrl	212307	0	0.976	0	0.7	0	2	0.838	Mapre2	microtubule-associated protein, RP/EB family, member 2		cell cycle///cell division///microtubule///microtubule binding///mitosis///protein binding
3	Crx	212307	0	0.905	0.821	0	0	2	0.863	Mapre2	microtubule-associated protein, RP/EB family, member 2		cell cycle///cell division///microtubule///microtubule binding///mitosis///protein binding
3	Crx	212541	0.737	0	0.667	0	0	2	0.702	Rho	rhodopsin		G-protein coupled receptor activity///G-protein coupled receptor protein signaling pathway///detection of light stimulus///integral to membrane///membrane///photoreceptor outer segment///phototransduction///protein-chromophore linkage///receptor activity///rhodopsin-like receptor activity///sensory perception///signal transducer activity///signal transduction///visual perception
3	Nrl	212541	0.826	0	0.9	0	0.961	3	0.896	Rho	rhodopsin		G-protein coupled receptor activity///G-protein coupled receptor protein signaling pathway///detection of light stimulus///integral to membrane///membrane///photoreceptor outer segment///phototransduction///protein-chromophore linkage///receptor activity///rhodopsin-like receptor activity///sensory perception///signal transducer activity///signal transduction///visual perception
3	Rho	212541	1	0	1	1	1	4	1	Rho	rhodopsin		G-protein coupled receptor activity///G-protein coupled receptor protein signaling pathway///detection of light stimulus///integral to membrane///membrane///photoreceptor outer segment///phototransduction///protein-chromophore linkage///receptor activity///rhodopsin-like receptor activity///sensory perception///signal transducer activity///signal transduction///visual perception
3	Rho	214952	0.721	0	0.9	0	0	2	0.81	Rhot2	ras homolog gene family, member T2		mitochondrial inner membrane
3	Crx	214952	0.757	0	0.667	0	0	2	0.712	Rhot2	ras homolog gene family, member T2		mitochondrial inner membrane
3	Nrl	214952	0.808	0	0.7	0	0	2	0.754	Rhot2	ras homolog gene family, member T2		mitochondrial inner membrane
3	Rho	223753	0	0	0.7	0.9	0.825	3	0.808	Cerk	ceramide kinase	Glycosphingolipid metabolism	calcium ion binding///ceramide kinase activity///ceramide metabolism///diacylglycerol kinase activity///kinase activity///magnesium ion binding///membrane fraction///protein kinase C activation///transferase activity
3	Nrl	223753	0	0.905	0	0	0.864	2	0.884	Cerk	ceramide kinase	Glycosphingolipid metabolism	calcium ion binding///ceramide kinase activity///ceramide metabolism///diacylglycerol kinase activity///kinase activity///magnesium ion binding///membrane fraction///protein kinase C activation///transferase activity
3	Crx	223753	0	0.714	0.821	0	0	2	0.768	Cerk	ceramide kinase	Glycosphingolipid metabolism	calcium ion binding///ceramide kinase activity///ceramide metabolism///diacylglycerol kinase activity///kinase activity///magnesium ion binding///membrane fraction///protein kinase C activation///transferase activity
3	Rho	225115	0	0	0.7	0	0.82	2	0.76	Svil	supervillin		actin binding///barbed-end actin filament capping///calcium ion binding///cytoskeleton///cytoskeleton organization and biogenesis///membrane
3	Crx	225115	0	0.826	0.975	0	0	2	0.901	Svil	supervillin		actin binding///barbed-end actin filament capping///calcium ion binding///cytoskeleton///cytoskeleton organization and biogenesis///membrane
3	Nrl	225115	0	0.802	0	0	0.791	2	0.797	Svil	supervillin		actin binding///barbed-end actin filament capping///calcium ion binding///cytoskeleton///cytoskeleton organization and biogenesis///membrane
3	Rho	225600	0.825	0	0.9	0.9	0	3	0.875	Pde6a	phosphodiesterase 6A, cGMP-specific, rod, alpha		3',5'-cyclic-GMP phosphodiesterase activity///3',5'-cyclic-nucleotide phosphodiesterase activity///catalytic activity///hydrolase activity///membrane///sensory perception///signal transduction///visual perception
3	Crx	225600	0.792	0.667	0.667	0	0	3	0.709	Pde6a	phosphodiesterase 6A, cGMP-specific, rod, alpha		3',5'-cyclic-GMP phosphodiesterase activity///3',5'-cyclic-nucleotide phosphodiesterase activity///catalytic activity///hydrolase activity///membrane///sensory perception///signal transduction///visual perception
3	Nrl	225600	0.823	0.857	0.7	0	0.664	4	0.761	Pde6a	phosphodiesterase 6A, cGMP-specific, rod, alpha		3',5'-cyclic-GMP phosphodiesterase activity///3',5'-cyclic-nucleotide phosphodiesterase activity///catalytic activity///hydrolase activity///membrane///sensory perception///signal transduction///visual perception
3	Rho	226646	0	0	1	0	0.934	2	0.967	Ndufs2	NADH dehydrogenase (ubiquinone) Fe-S protein 2	Oxidative phosphorylation	4 iron, 4 sulfur cluster binding///NADH dehydrogenase (ubiquinone) activity///NADH dehydrogenase activity///electron transport///electron transporter activity///iron ion binding///iron-sulfur cluster binding///metal ion binding///mitochondrion///oxidoreductase activity///oxidoreductase activity, acting on NADH or NADPH
3	Crx	226646	0	0.743	0.667	0	0	2	0.705	Ndufs2	NADH dehydrogenase (ubiquinone) Fe-S protein 2	Oxidative phosphorylation	4 iron, 4 sulfur cluster binding///NADH dehydrogenase (ubiquinone) activity///NADH dehydrogenase activity///electron transport///electron transporter activity///iron ion binding///iron-sulfur cluster binding///metal ion binding///mitochondrion///oxidoreductase activity///oxidoreductase activity, acting on NADH or NADPH
3	Nrl	226646	0	0	0.9	0	0.873	2	0.886	Ndufs2	NADH dehydrogenase (ubiquinone) Fe-S protein 2	Oxidative phosphorylation	4 iron, 4 sulfur cluster binding///NADH dehydrogenase (ubiquinone) activity///NADH dehydrogenase activity///electron transport///electron transporter activity///iron ion binding///iron-sulfur cluster binding///metal ion binding///mitochondrion///oxidoreductase activity///oxidoreductase activity, acting on NADH or NADPH
3	Rho	226971	0	0	0.7	1	0.952	3	0.884	Plekhb2	pleckstrin homology domain containing, family B (evectins) member 2		biological process unknown///cellular component unknown///membrane///molecular function unknown
3	Nrl	226971	0	0.881	0	0	0.955	2	0.918	Plekhb2	pleckstrin homology domain containing, family B (evectins) member 2		biological process unknown///cellular component unknown///membrane///molecular function unknown
3	Crx	226971	0	0.69	0.821	0	0	2	0.756	Plekhb2	pleckstrin homology domain containing, family B (evectins) member 2		biological process unknown///cellular component unknown///membrane///molecular function unknown
3	Crx	227157	0.792	0	0.667	0	0	2	0.73	Mpp4	membrane protein, palmitoylated 4 (MAGUK p55 subfamily member 4)		biological process unknown///cellular component unknown///molecular function unknown///protein binding
3	Rho	227157	0.825	0	0.9	0	0	2	0.863	Mpp4	membrane protein, palmitoylated 4 (MAGUK p55 subfamily member 4)		biological process unknown///cellular component unknown///molecular function unknown///protein binding
3	Nrl	227157	0.823	0	0.7	0	0	2	0.762	Mpp4	membrane protein, palmitoylated 4 (MAGUK p55 subfamily member 4)		biological process unknown///cellular component unknown///molecular function unknown///protein binding
3	Nrl	227197	0	0	0	0.8	0.8	2	0.8	Ndufs1	NADH dehydrogenase (ubiquinone) Fe-S protein 1	Oxidative phosphorylation	2 iron, 2 sulfur cluster binding///4 iron, 4 sulfur cluster binding///NADH dehydrogenase (ubiquinone) activity///NADH dehydrogenase activity///electron carrier activity///electron transport///electron transporter activity///iron ion binding///iron-sulfur cluster binding///metal ion binding///mitochondrial electron transport, NADH to ubiquinone///mitochondrion///mitochondrion///oxidoreductase acti…
3	Crx	227197	0	0.731	0.975	0	0	2	0.853	Ndufs1	NADH dehydrogenase (ubiquinone) Fe-S protein 1	Oxidative phosphorylation	2 iron, 2 sulfur cluster binding///4 iron, 4 sulfur cluster binding///NADH dehydrogenase (ubiquinone) activity///NADH dehydrogenase activity///electron carrier activity///electron transport///electron transporter activity///iron ion binding///iron-sulfur cluster binding///metal ion binding///mitochondrial electron transport, NADH to ubiquinone///mitochondrion///mitochondrion///oxidoreductase acti…
3	Rho	227197	0	0	0.7	0.7	0.861	3	0.754	Ndufs1	NADH dehydrogenase (ubiquinone) Fe-S protein 1	Oxidative phosphorylation	2 iron, 2 sulfur cluster binding///4 iron, 4 sulfur cluster binding///NADH dehydrogenase (ubiquinone) activity///NADH dehydrogenase activity///electron carrier activity///electron transport///electron transporter activity///iron ion binding///iron-sulfur cluster binding///metal ion binding///mitochondrial electron transport, NADH to ubiquinone///mitochondrion///mitochondrion///oxidoreductase acti…
3	Nr2e3	227541	0	0	0.7	0	0.664	2	0.682	Camk1d	calcium/calmodulin-dependent protein kinase ID		ATP binding///calcium ion binding///calcium- and calmodulin-dependent protein kinase activity///calmodulin binding///catalytic activity///cytoplasm///kinase activity///nucleotide binding///nucleus///protein amino acid phosphorylation///protein kinase activity///protein serine/threonine kinase activity///protein-tyrosine kinase activity///regulation of apoptosis///transferase activity
3	Nrl	227541	0	0	0.7	0	0.945	2	0.823	Camk1d	calcium/calmodulin-dependent protein kinase ID		ATP binding///calcium ion binding///calcium- and calmodulin-dependent protein kinase activity///calmodulin binding///catalytic activity///cytoplasm///kinase activity///nucleotide binding///nucleus///protein amino acid phosphorylation///protein kinase activity///protein serine/threonine kinase activity///protein-tyrosine kinase activity///regulation of apoptosis///transferase activity
3	Rho	227541	0	0	0.9	0	0.952	2	0.926	Camk1d	calcium/calmodulin-dependent protein kinase ID		ATP binding///calcium ion binding///calcium- and calmodulin-dependent protein kinase activity///calmodulin binding///catalytic activity///cytoplasm///kinase activity///nucleotide binding///nucleus///protein amino acid phosphorylation///protein kinase activity///protein serine/threonine kinase activity///protein-tyrosine kinase activity///regulation of apoptosis///transferase activity
3	Nrl	227634	0	0.738	0	0	0.827	2	0.783	Camsap1	calmodulin regulated spectrin-associated protein 1		biological process unknown///cellular component unknown///molecular function unknown
3	Crx	227634	0	0.738	0.921	0	0	2	0.83	Camsap1	calmodulin regulated spectrin-associated protein 1		biological process unknown///cellular component unknown///molecular function unknown
3	Rho	227634	0	0	0.667	0	0.825	2	0.746	Camsap1	calmodulin regulated spectrin-associated protein 1		biological process unknown///cellular component unknown///molecular function unknown
3	Nrl	227731	0	0.905	0.7	0.8	0.927	4	0.833	Slc25a25	solute carrier family 25 (mitochondrial carrier, phosphate carrier), member 25		binding///calcium ion binding///integral to membrane///membrane///mitochondrial inner membrane///transport///transporter activity
3	Crx	227731	0	0.81	0.667	0	0	2	0.738	Slc25a25	solute carrier family 25 (mitochondrial carrier, phosphate carrier), member 25		binding///calcium ion binding///integral to membrane///membrane///mitochondrial inner membrane///transport///transporter activity
3	Rho	227731	0	0	0.9	0.7	0.943	3	0.848	Slc25a25	solute carrier family 25 (mitochondrial carrier, phosphate carrier), member 25		binding///calcium ion binding///integral to membrane///membrane///mitochondrial inner membrane///transport///transporter activity
3	Rho	228136	0	0	0.9	0.8	0	2	0.85	Zdhhc5	zinc finger, DHHC domain containing 5		acyltransferase activity///integral to membrane///membrane///metal ion binding///transferase activity///zinc ion binding
3	Crx	228136	0	0.929	0.667	0	0	2	0.798	Zdhhc5	zinc finger, DHHC domain containing 5		acyltransferase activity///integral to membrane///membrane///metal ion binding///transferase activity///zinc ion binding
3	Nrl	228136	0	0.857	0.7	0.7	0	3	0.752	Zdhhc5	zinc finger, DHHC domain containing 5		acyltransferase activity///integral to membrane///membrane///metal ion binding///transferase activity///zinc ion binding
3	Crx	229615	0.657	0	0.667	0.8	0	3	0.708	Pias3	protein inhibitor of activated STAT 3	Jak-STAT signaling pathway	DNA binding///SUMO ligase activity///metal ion binding///nucleus///protein sumoylation///regulation of transcription, DNA-dependent///transcription///ubiquitin cycle///zinc ion binding
3	Rho	229615	0	0	0.7	0	0.897	2	0.799	Pias3	protein inhibitor of activated STAT 3	Jak-STAT signaling pathway	DNA binding///SUMO ligase activity///metal ion binding///nucleus///protein sumoylation///regulation of transcription, DNA-dependent///transcription///ubiquitin cycle///zinc ion binding
3	Nrl	229615	0.657	0	0	0	0.891	2	0.774	Pias3	protein inhibitor of activated STAT 3	Jak-STAT signaling pathway	DNA binding///SUMO ligase activity///metal ion binding///nucleus///protein sumoylation///regulation of transcription, DNA-dependent///transcription///ubiquitin cycle///zinc ion binding
3	Rho	229877	0	0	0.9	0.7	0.879	3	0.826	Rap1gds1	RAP1, GTP-GDP dissociation stimulator 1		cytoskeleton
3	Nrl	229877	0	0.81	0.7	0.8	0.827	4	0.784	Rap1gds1	RAP1, GTP-GDP dissociation stimulator 1		cytoskeleton
3	Nr2e3	229877	0	0	0.7	0	0.673	2	0.686	Rap1gds1	RAP1, GTP-GDP dissociation stimulator 1		cytoskeleton
3	Rho	231004	0.79	0	0.718	0	0	2	0.754	Samd11	sterile alpha motif domain containing 11
3	Nr2e3	231004	0.916	0	0.821	0	0	2	0.868	Samd11	sterile alpha motif domain containing 11
3	Nrl	231004	0.897	0	0.821	0	0	2	0.859	Samd11	sterile alpha motif domain containing 11
3	Rho	231712	0.876	0	0.7	0	0	2	0.788	Trafd1	TRAF type zinc finger domain containing 1		biological process unknown///cellular component unknown///molecular function unknown
3	Crx	231712	0.893	0.881	0.821	0	0	3	0.865	Trafd1	TRAF type zinc finger domain containing 1		biological process unknown///cellular component unknown///molecular function unknown
3	Nrl	231712	0.937	0.881	0	0	0	2	0.909	Trafd1	TRAF type zinc finger domain containing 1		biological process unknown///cellular component unknown///molecular function unknown
3	Rho	232975	0.779	0	0.7	0	0.966	3	0.815	Atp1a3	ATPase, Na+/K+ transporting, alpha 3 polypeptide		ATP binding///ATPase activity, coupled to transmembrane movement of ions, phosphorylative mechanism///biological process unknown///catalytic activity///cation transport///cytoplasm///hydrolase activity///hydrolase activity, acting on acid anhydrides, catalyzing transmembrane movement of substances///integral to membrane///ion transport///magnesium ion binding///membrane///metabolism///metal ion b…
3	Nrl	232975	0.981	0	0	0	0.964	2	0.972	Atp1a3	ATPase, Na+/K+ transporting, alpha 3 polypeptide		ATP binding///ATPase activity, coupled to transmembrane movement of ions, phosphorylative mechanism///biological process unknown///catalytic activity///cation transport///cytoplasm///hydrolase activity///hydrolase activity, acting on acid anhydrides, catalyzing transmembrane movement of substances///integral to membrane///ion transport///magnesium ion binding///membrane///metabolism///metal ion b…
3	Crx	232975	0.956	0	0.667	0	0	2	0.811	Atp1a3	ATPase, Na+/K+ transporting, alpha 3 polypeptide		ATP binding///ATPase activity, coupled to transmembrane movement of ions, phosphorylative mechanism///biological process unknown///catalytic activity///cation transport///cytoplasm///hydrolase activity///hydrolase activity, acting on acid anhydrides, catalyzing transmembrane movement of substances///integral to membrane///ion transport///magnesium ion binding///membrane///metabolism///metal ion b…
3	Nr2e3	233865	0.739	0	1	0	0	2	0.869	D430042O09Rik	RIKEN cDNA D430042O09 gene
3	Rho	233865	0.806	0	0.9	0	0	2	0.853	D430042O09Rik	RIKEN cDNA D430042O09 gene
3	Nrl	233865	0.927	0	1	0	0	2	0.963	D430042O09Rik	RIKEN cDNA D430042O09 gene
3	Crx	234404	0.792	0	0.667	0	0	2	0.73	Txnl6	thioredoxin-like 6		electron transport///electron transporter activity
3	Nrl	234404	0.823	0	0.9	0	0	2	0.862	Txnl6	thioredoxin-like 6		electron transport///electron transporter activity
3	Rho	234404	0.825	0	1	0	0	2	0.913	Txnl6	thioredoxin-like 6		electron transport///electron transporter activity
3	Nrl	234586	0.823	0	0.9	0	0.845	3	0.856	BC016201	cDNA sequence BC016201
3	Rho	234586	0.825	0	1	0	0.861	3	0.895	BC016201	cDNA sequence BC016201
3	Crx	234586	0.792	0	0.667	0	0	2	0.73	BC016201	cDNA sequence BC016201
3	Rho	235380	0.719	0	0.7	0	0.82	3	0.746	Dmxl2	Dmx-like 2		Rab GTPase binding///calcium ion-dependent exocytosis///cytoskeleton///synaptic vesicle///synaptic vesicle exocytosis
3	Crx	235380	0.696	0	0.667	0	0	2	0.682	Dmxl2	Dmx-like 2		Rab GTPase binding///calcium ion-dependent exocytosis///cytoskeleton///synaptic vesicle///synaptic vesicle exocytosis
3	Nrl	235380	0.771	0	0	0	0.864	2	0.818	Dmxl2	Dmx-like 2		Rab GTPase binding///calcium ion-dependent exocytosis///cytoskeleton///synaptic vesicle///synaptic vesicle exocytosis
3	Nrl	238799	0	0.738	0	0.7	0.755	3	0.731	Tnpo1	transportin 1		binding///cytoplasm///nuclear pore///nucleus///protein import into nucleus, docking///protein transport///protein transporter activity///transport
3	Crx	238799	0	0.762	0.821	0	0	2	0.791	Tnpo1	transportin 1		binding///cytoplasm///nuclear pore///nucleus///protein import into nucleus, docking///protein transport///protein transporter activity///transport
3	Rho	238799	0	0	0.7	0.8	0.724	3	0.741	Tnpo1	transportin 1		binding///cytoplasm///nuclear pore///nucleus///protein import into nucleus, docking///protein transport///protein transporter activity///transport
3	Nr2e3	244886	0	0	0.667	0	0.715	2	0.691	AI118078	expressed sequence AI118078		integral to membrane///ion channel activity///ion transport///transport
3	Rho	244886	0	0	0.667	0	0.845	2	0.756	AI118078	expressed sequence AI118078		integral to membrane///ion channel activity///ion transport///transport
3	Nrl	244886	0	0.881	0.667	0	0.784	3	0.777	AI118078	expressed sequence AI118078		integral to membrane///ion channel activity///ion transport///transport
3	Nrl	268566	0.656	0	0.8	0.7	0	3	0.719	Gphn	gephyrin		Mo-molybdopterin cofactor biosynthesis///catalytic activity///cytoskeletal protein binding///cytoskeleton///establishment of synaptic specificity at neuromuscular junction///extrinsic to plasma membrane///protein targeting
3	Nr2e3	268566	0.75	0	0.8	0	0	2	0.775	Gphn	gephyrin		Mo-molybdopterin cofactor biosynthesis///catalytic activity///cytoskeletal protein binding///cytoskeleton///establishment of synaptic specificity at neuromuscular junction///extrinsic to plasma membrane///protein targeting
3	Crx	268566	0.75	0.719	0	0	0	2	0.734	Gphn	gephyrin		Mo-molybdopterin cofactor biosynthesis///catalytic activity///cytoskeletal protein binding///cytoskeleton///establishment of synaptic specificity at neuromuscular junction///extrinsic to plasma membrane///protein targeting
3	Crx	269587	0	0	0.667	0.9	0	2	0.783	Epb4.1	erythrocyte protein band 4.1	Tight junction	actin binding///actin cytoskeleton///actin cytoskeleton organization and biogenesis///binding///cortical actin cytoskeleton organization and biogenesis///cytoplasm///cytoskeletal protein binding///cytoskeleton///membrane///nucleus///regulation of cell shape///spectrin binding///structural molecule activity
3	Nrl	269587	0	0	0.7	0	0.87	2	0.785	Epb4.1	erythrocyte protein band 4.1	Tight junction	actin binding///actin cytoskeleton///actin cytoskeleton organization and biogenesis///binding///cortical actin cytoskeleton organization and biogenesis///cytoplasm///cytoskeletal protein binding///cytoskeleton///membrane///nucleus///regulation of cell shape///spectrin binding///structural molecule activity
3	Rho	269587	0	0	0.9	0	0.856	2	0.878	Epb4.1	erythrocyte protein band 4.1	Tight junction	actin binding///actin cytoskeleton///actin cytoskeleton organization and biogenesis///binding///cortical actin cytoskeleton organization and biogenesis///cytoplasm///cytoskeletal protein binding///cytoskeleton///membrane///nucleus///regulation of cell shape///spectrin binding///structural molecule activity
3	Crx	270201	0.683	0	0.667	0	0	2	0.675	Klhl18	kelch-like 18 (Drosophila)
3	Rho	270201	0.753	0	1	0	0.779	3	0.844	Klhl18	kelch-like 18 (Drosophila)
3	Nrl	270201	0.74	0	0.9	0	0.873	3	0.838	Klhl18	kelch-like 18 (Drosophila)
3	Rho	276846	0	0	0	0.7	0.784	2	0.742	Pigs	phosphatidylinositol glycan, class S	Glycosylphosphatidylinositol(GPI)-anchor biosynthesis	endoplasmic reticulum///integral to membrane///membrane
3	Crx	276846	0	0.857	0.821	0	0	2	0.839	Pigs	phosphatidylinositol glycan, class S	Glycosylphosphatidylinositol(GPI)-anchor biosynthesis	endoplasmic reticulum///integral to membrane///membrane
3	Nrl	276846	0	1	0	0.8	0.845	3	0.882	Pigs	phosphatidylinositol glycan, class S	Glycosylphosphatidylinositol(GPI)-anchor biosynthesis	endoplasmic reticulum///integral to membrane///membrane
3	Crx	277250	0	0.667	0.821	0	0	2	0.744	Jmjd1b	jumonji domain containing 1B
3	Nrl	277250	0	0.857	0	0.7	0.655	3	0.737	Jmjd1b	jumonji domain containing 1B
3	Rho	277250	0	0	0.7	0.8	0.661	3	0.72	Jmjd1b	jumonji domain containing 1B
3	Nr2e3	320336	0	0	0.9	0	0.718	2	0.809	9030227G01Rik	RIKEN cDNA 9030227G01 gene		receptor activity
3	Nrl	320336	0	0	0.9	0	0.773	2	0.836	9030227G01Rik	RIKEN cDNA 9030227G01 gene		receptor activity
3	Rho	320336	0	0	1	0	0.843	2	0.921	9030227G01Rik	RIKEN cDNA 9030227G01 gene		receptor activity
3	Nrl	327958	0	0	1	0	0.945	2	0.973	A330068P14Rik	RIKEN cDNA A330068P14 gene
3	Nr2e3	327958	0	0	1	0	0.764	2	0.882	A330068P14Rik	RIKEN cDNA A330068P14 gene
3	Rho	327958	0	0	0.9	0	0.92	2	0.91	A330068P14Rik	RIKEN cDNA A330068P14 gene
2	Nrl	11305	0.683	0	0	0	0.873	2	0.778	Abca2	ATP-binding cassette, sub-family A (ABC1), member 2	ABC transporters - General	ATP binding///ATPase activity///cholesterol metabolism///integral to membrane///lysosomal membrane///membrane///nucleoside-triphosphatase activity///nucleotide binding///transport///transporter activity
2	Nr2e3	11305	0.689	0	0	0	0.718	2	0.704	Abca2	ATP-binding cassette, sub-family A (ABC1), member 2	ABC transporters - General	ATP binding///ATPase activity///cholesterol metabolism///integral to membrane///lysosomal membrane///membrane///nucleoside-triphosphatase activity///nucleotide binding///transport///transporter activity
2	Nrl	11639	0	0.667	0	0.7	0	2	0.683	Ak3l1	adenylate kinase 3 alpha-like 1	Purine metabolism	ATP binding///GTP binding///adenylate kinase activity///kinase activity///mitochondrion///nucleobase, nucleoside, nucleotide and nucleic acid metabolism///nucleotide binding///nucleotide kinase activity///phosphotransferase activity, phosphate group as acceptor///transferase activity
2	Rho	11639	0	0	0.7	0.8	0	2	0.75	Ak3l1	adenylate kinase 3 alpha-like 1	Purine metabolism	ATP binding///GTP binding///adenylate kinase activity///kinase activity///mitochondrion///nucleobase, nucleoside, nucleotide and nucleic acid metabolism///nucleotide binding///nucleotide kinase activity///phosphotransferase activity, phosphate group as acceptor///transferase activity
2	Rho	11647	0	0	0.7	0	0.838	2	0.769	Akp2	alkaline phosphatase 2, liver	gamma-Hexachlorocyclohexane degradation///Folate biosynthesis	alkaline phosphatase activity///extracellular space///hydrolase activity///magnesium ion binding///membrane///metabolism///metal ion binding///zinc ion binding
2	Nrl	11647	0	0.857	0	0.9	0.791	3	0.849	Akp2	alkaline phosphatase 2, liver	gamma-Hexachlorocyclohexane degradation///Folate biosynthesis	alkaline phosphatase activity///extracellular space///hydrolase activity///magnesium ion binding///membrane///metabolism///metal ion binding///zinc ion binding
2	Rho	11676	0.714	0	0.7	0.9	0	3	0.771	Aldoc	aldolase 3, C isoform	Glycolysis / Gluconeogenesis///Fructose and mannose metabolism///Pentose phosphate pathway///Carbon fixation	fructose-bisphosphate aldolase activity///glycolysis///lyase activity///mitochondrion
2	Crx	11676	0.841	0	0.821	0	0	2	0.831	Aldoc	aldolase 3, C isoform	Glycolysis / Gluconeogenesis///Fructose and mannose metabolism///Pentose phosphate pathway///Carbon fixation	fructose-bisphosphate aldolase activity///glycolysis///lyase activity///mitochondrion
2	Rho	11737	0	0	0	0.8	0.743	2	0.771	Anp32a	acidic (leucine-rich) nuclear phosphoprotein 32 family, member A		nuclear matrix///nucleus///protein binding
2	Nrl	11737	0	0	0	0.7	0.709	2	0.705	Anp32a	acidic (leucine-rich) nuclear phosphoprotein 32 family, member A		nuclear matrix///nucleus///protein binding
2	Rho	11739	0.757	0	0	0.7	0	2	0.729	Slc25a4	solute carrier family 25 (mitochondrial carrier, adenine nucleotide translocator), member 4	Calcium signaling pathway	binding///integral to membrane///membrane///mitochondrial inner membrane///mitochondrial transport///mitochondrion///transport///transporter activity
2	Nrl	11739	0.675	0.905	0	0.8	0	3	0.793	Slc25a4	solute carrier family 25 (mitochondrial carrier, adenine nucleotide translocator), member 4	Calcium signaling pathway	binding///integral to membrane///membrane///mitochondrial inner membrane///mitochondrial transport///mitochondrion///transport///transporter activity
2	Rho	11747	0	0	0	0.7	0.724	2	0.712	Anxa5	annexin A5		blood coagulation///calcium ion binding///calcium-dependent phospholipid binding
2	Nrl	11747	0	0.762	0	0.8	0.745	3	0.769	Anxa5	annexin A5		blood coagulation///calcium ion binding///calcium-dependent phospholipid binding
2	Rho	11764	0.906	0	1	0	0.838	3	0.915	Ap1b1	adaptor protein complex AP-1, beta 1 subunit		Golgi stack///Golgi trans face///binding///clathrin coat of trans-Golgi network vesicle///coated pit///endocytosis///intracellular protein transport///protein binding///protein complex assembly///protein transport///transport///vesicle-mediated transport
2	Nrl	11764	0.67	0.81	0.9	0	0.845	4	0.806	Ap1b1	adaptor protein complex AP-1, beta 1 subunit		Golgi stack///Golgi trans face///binding///clathrin coat of trans-Golgi network vesicle///coated pit///endocytosis///intracellular protein transport///protein binding///protein complex assembly///protein transport///transport///vesicle-mediated transport
2	Crx	11773	0	0.786	0	0.7	0	2	0.743	Ap2m1	adaptor protein complex AP-2, mu1		clathrin vesicle coat///coated pit///intracellular protein transport///lipid binding///mitochondrion///secretory granule///vesicle-mediated transport
2	Chx10	11773	0	0	0.9	0.7	0	2	0.8	Ap2m1	adaptor protein complex AP-2, mu1		clathrin vesicle coat///coated pit///intracellular protein transport///lipid binding///mitochondrion///secretory granule///vesicle-mediated transport
2	Nrl	11778	0	0.738	0	0	0.727	2	0.733	Ap3s2	adaptor-related protein complex 3, sigma 2 subunit		Golgi apparatus///Golgi stack///Golgi trans face///clathrin adaptor complex///clathrin vesicle coat///intracellular protein transport///intracellular protein transport///protein transport///transport///vesicle-mediated transport
2	Crx	11778	0	0	0.821	0.9	0	2	0.86	Ap3s2	adaptor-related protein complex 3, sigma 2 subunit		Golgi apparatus///Golgi stack///Golgi trans face///clathrin adaptor complex///clathrin vesicle coat///intracellular protein transport///intracellular protein transport///protein transport///transport///vesicle-mediated transport
2	Nrl	11816	0.883	0.762	0	0	0.691	3	0.779	Apoe	apolipoprotein E	Neurodegenerative Disorders///Alzheimer's disease	calcium ion homeostasis///cholesterol homeostasis///cholesterol metabolism///chylomicron///extracellular region///extracellular space///heparin binding///lipid binding///lipid transport///lipid transporter activity///lipoprotein binding///lipoprotein metabolism///response to oxidative stress///transport
2	Rho	11816	0.832	0	0	0.9	0.738	3	0.823	Apoe	apolipoprotein E	Neurodegenerative Disorders///Alzheimer's disease	calcium ion homeostasis///cholesterol homeostasis///cholesterol metabolism///chylomicron///extracellular region///extracellular space///heparin binding///lipid binding///lipid transport///lipid transporter activity///lipoprotein binding///lipoprotein metabolism///response to oxidative stress///transport
2	Rho	11826	0	0	0	0.9	0.87	2	0.885	Aqp1	aquaporin 1		extracellular space///integral to membrane///integral to plasma membrane///membrane///outer membrane///porin activity///transport///transporter activity///water channel activity///water transport
2	Nrl	11826	0	0.874	0	0	0.782	2	0.828	Aqp1	aquaporin 1		extracellular space///integral to membrane///integral to plasma membrane///membrane///outer membrane///porin activity///transport///transporter activity///water channel activity///water transport
2	Nrl	11829	0	0.786	0.9	0	0	2	0.843	Aqp4	aquaporin 4		integral to membrane///integral to plasma membrane///membrane///outer membrane///porin activity///transport///transporter activity///water channel activity///water transport
2	Rho	11829	0	0	0.7	0.9	0	2	0.8	Aqp4	aquaporin 4		integral to membrane///integral to plasma membrane///membrane///outer membrane///porin activity///transport///transporter activity///water channel activity///water transport
2	Chx10	11840	0	0.695	0	0.8	0	2	0.747	Arf1	ADP-ribosylation factor 1		ER to Golgi vesicle-mediated transport///GTP binding///GTP binding///GTPase activity///Golgi apparatus///Golgi apparatus///Golgi stack///cytosol///endomembrane system///intracellular protein transport///nucleotide binding///plasma membrane///protein transport///protein transport///protein transporter activity///receptor signaling protein activity///sarcomere///small GTPase mediated signal transdu…
2	Crx	11840	0.779	0	0.872	0.8	0	3	0.817	Arf1	ADP-ribosylation factor 1		ER to Golgi vesicle-mediated transport///GTP binding///GTP binding///GTPase activity///Golgi apparatus///Golgi apparatus///Golgi stack///cytosol///endomembrane system///intracellular protein transport///nucleotide binding///plasma membrane///protein transport///protein transport///protein transporter activity///receptor signaling protein activity///sarcomere///small GTPase mediated signal transdu…
2	Nrl	11911	0.733	0.738	0	0	0	2	0.736	Atf4	activating transcription factor 4	MAPK signaling pathway///Long-term potentiation	DNA binding///cytoplasm///gluconeogenesis///nucleus///positive regulation of transcription from RNA polymerase II promoter///positive regulation of transcription from RNA polymerase II promoter///protein binding///protein dimerization activity///regulation of transcription, DNA-dependent///sequence-specific DNA binding///specific RNA polymerase II transcription factor activity///transcription///t…
2	Crx	11911	0.74	0.738	0	1	0	3	0.826	Atf4	activating transcription factor 4	MAPK signaling pathway///Long-term potentiation	DNA binding///cytoplasm///gluconeogenesis///nucleus///positive regulation of transcription from RNA polymerase II promoter///positive regulation of transcription from RNA polymerase II promoter///protein binding///protein dimerization activity///regulation of transcription, DNA-dependent///sequence-specific DNA binding///specific RNA polymerase II transcription factor activity///transcription///t…
2	Crx	11923	0.779	0	0	0.8	0	2	0.789	Neurod4	neurogenic differentiation 4		DNA binding///Notch signaling pathway///cell differentiation///cell fate commitment///development///eye development (sensu Mammalia)///glial cell differentiation///nervous system development///neuroblast proliferation///neuron development///neuron migration///neuron migration///nucleus///regulation of transcription///regulation of transcription, DNA-dependent///transcription///transcription regul…
2	Neurod1	11923	0.892	0	0.9	0	0	2	0.896	Neurod4	neurogenic differentiation 4		DNA binding///Notch signaling pathway///cell differentiation///cell fate commitment///development///eye development (sensu Mammalia)///glial cell differentiation///nervous system development///neuroblast proliferation///neuron development///neuron migration///neuron migration///nucleus///regulation of transcription///regulation of transcription, DNA-dependent///transcription///transcription regul…
2	Rho	11928	0	0	0.975	0	0.852	2	0.913	Atp1a1	ATPase, Na+/K+ transporting, alpha 1 polypeptide		ATP binding///ATP hydrolysis coupled proton transport///ATPase activity, coupled to transmembrane movement of ions, phosphorylative mechanism///basolateral plasma membrane///catalytic activity///cation transport///hydrogen ion homeostasis///hydrolase activity///hydrolase activity, acting on acid anhydrides, catalyzing transmembrane movement of substances///integral to membrane///integral to plasm…
2	Nrl	11928	0	0	0.872	0	0.836	2	0.854	Atp1a1	ATPase, Na+/K+ transporting, alpha 1 polypeptide		ATP binding///ATP hydrolysis coupled proton transport///ATPase activity, coupled to transmembrane movement of ions, phosphorylative mechanism///basolateral plasma membrane///catalytic activity///cation transport///hydrogen ion homeostasis///hydrolase activity///hydrolase activity, acting on acid anhydrides, catalyzing transmembrane movement of substances///integral to membrane///integral to plasm…
2	Nrl	11932	0.897	0.922	0	0	0	2	0.91	Atp1b2	ATPase, Na+/K+ transporting, beta 2 polypeptide		cell adhesion///cytoplasm///integral to membrane///ion transport///membrane///potassium ion binding///potassium ion transport///protein binding///sodium ion binding///sodium ion transport///sodium:potassium-exchanging ATPase activity///transport
2	Crx	11932	0.872	0.826	0	0	0	2	0.849	Atp1b2	ATPase, Na+/K+ transporting, beta 2 polypeptide		cell adhesion///cytoplasm///integral to membrane///ion transport///membrane///potassium ion binding///potassium ion transport///protein binding///sodium ion binding///sodium ion transport///sodium:potassium-exchanging ATPase activity///transport
2	Rho	11938	0	0	0.7	0.9	0	2	0.8	Atp2a2	ATPase, Ca++ transporting, cardiac muscle, slow twitch 2	Calcium signaling pathway	ATP binding///ATPase activity, coupled to transmembrane movement of ions, phosphorylative mechanism///ER-nuclear signaling pathway///calcium ion binding///calcium ion homeostasis///calcium ion homeostasis///calcium ion transport///calcium-transporting ATPase activity///catalytic activity///cation transport///endoplasmic reticulum///hydrolase activity///hydrolase activity, acting on acid anhydride…
2	Crx	11938	0	0.81	0.821	0	0	2	0.815	Atp2a2	ATPase, Ca++ transporting, cardiac muscle, slow twitch 2	Calcium signaling pathway	ATP binding///ATPase activity, coupled to transmembrane movement of ions, phosphorylative mechanism///ER-nuclear signaling pathway///calcium ion binding///calcium ion homeostasis///calcium ion homeostasis///calcium ion transport///calcium-transporting ATPase activity///catalytic activity///cation transport///endoplasmic reticulum///hydrolase activity///hydrolase activity, acting on acid anhydride…
2	Crx	11957	0	0	0.821	0.9	0	2	0.86	Atp5j	ATP synthase, H+ transporting, mitochondrial F0 complex, subunit F	Oxidative phosphorylation///ATP synthesis	ATP synthesis coupled proton transport///hydrogen ion transporter activity///hydrogen-transporting ATP synthase activity, rotational mechanism///hydrogen-transporting ATPase activity, rotational mechanism///ion transport///mitochondrial inner membrane///mitochondrion///proton transport///proton-transporting ATP synthase complex, coupling factor F(o)///proton-transporting two-sector ATPase complex…
2	Rb1	11957	0	0.69	0.8	0	0	2	0.745	Atp5j	ATP synthase, H+ transporting, mitochondrial F0 complex, subunit F	Oxidative phosphorylation///ATP synthesis	ATP synthesis coupled proton transport///hydrogen ion transporter activity///hydrogen-transporting ATP synthase activity, rotational mechanism///hydrogen-transporting ATPase activity, rotational mechanism///ion transport///mitochondrial inner membrane///mitochondrion///proton transport///proton-transporting ATP synthase complex, coupling factor F(o)///proton-transporting two-sector ATPase complex…
2	Rho	11964	0	0	0.7	0.9	0	2	0.8	Atp6v1a	ATPase, H+ transporting, lysosomal V1 subunit A	ATP synthesis///Oxidative phosphorylation	ATP binding///ATP biosynthesis///ATP synthesis coupled proton transport///hydrogen ion transporter activity///hydrogen-transporting ATP synthase activity, rotational mechanism///hydrogen-transporting ATPase activity, rotational mechanism///hydrolase activity///ion transport///metal ion binding///mitochondrion///nucleotide binding///proton transport///proton-transporting two-sector ATPase complex/…
2	Crx	11964	0	0.762	0.821	0	0	2	0.791	Atp6v1a	ATPase, H+ transporting, lysosomal V1 subunit A	ATP synthesis///Oxidative phosphorylation	ATP binding///ATP biosynthesis///ATP synthesis coupled proton transport///hydrogen ion transporter activity///hydrogen-transporting ATP synthase activity, rotational mechanism///hydrogen-transporting ATPase activity, rotational mechanism///hydrolase activity///ion transport///metal ion binding///mitochondrion///nucleotide binding///proton transport///proton-transporting two-sector ATPase complex/…
2	Crx	11966	0	0.81	0.821	0	0	2	0.815	Atp6v1b2	ATPase, H+ transporting, lysosomal V1 subunit B2	ATP synthesis///Oxidative phosphorylation	ATP binding///ATP biosynthesis///ATP synthesis coupled proton transport///cytoplasm///energy coupled proton transport, against electrochemical gradient///hydrogen ion transporter activity///hydrogen-exporting ATPase activity, phosphorylative mechanism///hydrogen-transporting ATP synthase activity, rotational mechanism///hydrogen-transporting ATPase activity, rotational mechanism///hydrolase activ…
2	Nrl	11966	0	0.905	0	0.7	0	2	0.802	Atp6v1b2	ATPase, H+ transporting, lysosomal V1 subunit B2	ATP synthesis///Oxidative phosphorylation	ATP binding///ATP biosynthesis///ATP synthesis coupled proton transport///cytoplasm///energy coupled proton transport, against electrochemical gradient///hydrogen ion transporter activity///hydrogen-exporting ATPase activity, phosphorylative mechanism///hydrogen-transporting ATP synthase activity, rotational mechanism///hydrogen-transporting ATPase activity, rotational mechanism///hydrolase activ…
2	Rb1	11983	0	0.762	0.9	0	0	2	0.831	Atpif1	ATPase inhibitory factor 1		enzyme inhibitor activity///mitochondrion///negative regulation of nucleoside metabolism
2	Crx	11983	0	0	0.667	0.9	0	2	0.783	Atpif1	ATPase inhibitory factor 1		enzyme inhibitor activity///mitochondrion///negative regulation of nucleoside metabolism
2	Crx	11991	0	0	0.718	0.8	0	2	0.759	Hnrpd	heterogeneous nuclear ribonucleoprotein D		DNA binding///RNA binding///chromosome///chromosome, telomeric region///nucleic acid binding///nucleotide binding///nucleus///regulation of mRNA stability///regulation of transcription, DNA-dependent///ribonucleoprotein complex///telomere maintenance///transcription
2	Rb1	11991	0	0.714	0.9	0	0	2	0.807	Hnrpd	heterogeneous nuclear ribonucleoprotein D		DNA binding///RNA binding///chromosome///chromosome, telomeric region///nucleic acid binding///nucleotide binding///nucleus///regulation of mRNA stability///regulation of transcription, DNA-dependent///ribonucleoprotein complex///telomere maintenance///transcription
2	Rb1	12017	0	0	0.7	0.9	0	2	0.8	Bag1	Bcl2-associated athanogene 1		apoptosis///cytosol///neuron differentiation///nucleus///protein binding///protein folding///protein modification///regulation of apoptosis///unfolded protein binding
2	Neurod1	12017	0.817	0	0	0.7	0	2	0.758	Bag1	Bcl2-associated athanogene 1		apoptosis///cytosol///neuron differentiation///nucleus///protein binding///protein folding///protein modification///regulation of apoptosis///unfolded protein binding
2	Nrl	12050	0	0	0	1	0.845	2	0.923	Bcl2l2	Bcl2-like 2		apoptosis///apoptosis///integral to membrane///membrane///mitochondrion///protein binding///regulation of apoptosis
2	Rho	12050	0	0	0.7	0	0.929	2	0.815	Bcl2l2	Bcl2-like 2		apoptosis///apoptosis///integral to membrane///membrane///mitochondrion///protein binding///regulation of apoptosis
2	Nrl	12176	0	0.714	0	0.7	0.745	3	0.72	Bnip3	BCL2/adenovirus E1B interacting protein 1, NIP3		apoptosis///apoptosis///integral to membrane///membrane///mitochondrial envelope///mitochondrion///mitochondrion///positive regulation of apoptosis///regulation of apoptosis
2	Rho	12176	0	0	0	0.8	0.761	2	0.78	Bnip3	BCL2/adenovirus E1B interacting protein 1, NIP3		apoptosis///apoptosis///integral to membrane///membrane///mitochondrial envelope///mitochondrion///mitochondrion///positive regulation of apoptosis///regulation of apoptosis
2	Rho	12183	0	0	0.821	0.667	0	2	0.744	Bpgm	2,3-bisphosphoglycerate mutase	Glycolysis / Gluconeogenesis	bisphosphoglycerate mutase activity///bisphosphoglycerate phosphatase activity///catalytic activity///glycolysis///hydrolase activity///intramolecular transferase activity, phosphotransferases///isomerase activity///metabolism///phosphoglycerate mutase activity
2	Crx	12183	0	0.79	0.763	0	0	2	0.777	Bpgm	2,3-bisphosphoglycerate mutase	Glycolysis / Gluconeogenesis	bisphosphoglycerate mutase activity///bisphosphoglycerate phosphatase activity///catalytic activity///glycolysis///hydrolase activity///intramolecular transferase activity, phosphotransferases///isomerase activity///metabolism///phosphoglycerate mutase activity
2	Rb1	12226	0	0.762	0	0.7	0	2	0.731	Btg1	B-cell translocation gene 1, anti-proliferative		cell migration///cellular physiological process///cytoplasm///enzyme binding///kinase binding///negative regulation of cell growth///negative regulation of cell proliferation///negative regulation of cell proliferation///negative regulation of cell proliferation///nucleus///positive regulation of angiogenesis///positive regulation of endothelial cell differentiation///positive regulation of enzym…
2	Neurod1	12226	0	0	0.9	0.9	0	2	0.9	Btg1	B-cell translocation gene 1, anti-proliferative		cell migration///cellular physiological process///cytoplasm///enzyme binding///kinase binding///negative regulation of cell growth///negative regulation of cell proliferation///negative regulation of cell proliferation///negative regulation of cell proliferation///nucleus///positive regulation of angiogenesis///positive regulation of endothelial cell differentiation///positive regulation of enzym…
2	Otx2	12227	0.779	0	0.718	0	0	2	0.749	Btg2	B-cell translocation gene 2, anti-proliferative		anterior/posterior pattern formation///negative regulation of apoptosis///neuron differentiation///protein amino acid methylation///protein binding///regulation of transcription, DNA-dependent///response to DNA damage stimulus///transcription
2	Rb1	12227	0	0.786	0.667	0	0	2	0.726	Btg2	B-cell translocation gene 2, anti-proliferative		anterior/posterior pattern formation///negative regulation of apoptosis///neuron differentiation///protein amino acid methylation///protein binding///regulation of transcription, DNA-dependent///response to DNA damage stimulus///transcription
2	Rho	12308	0	0	0	0.7	0.87	2	0.785	Calb2	calbindin 2		calcium ion binding///gap junction
2	Nrl	12308	0	0.881	0	0.8	0.873	3	0.851	Calb2	calbindin 2		calcium ion binding///gap junction
2	Rho	12325	0.719	0	0.8	0	0.925	3	0.815	Camk2g	calcium/calmodulin-dependent protein kinase II gamma	Wnt signaling pathway///Calcium signaling pathway///Long-term potentiation	ATP binding///G1/S transition of mitotic cell cycle///calcium ion transport///calcium- and calmodulin-dependent protein kinase activity///calmodulin binding///calmodulin-dependent protein kinase I activity///kinase activity///nucleotide binding///protein amino acid autophosphorylation///protein amino acid phosphorylation///protein kinase activity///protein serine/threonine kinase activity///prote…
2	Nrl	12325	0.744	0	0.9	0	0.918	3	0.854	Camk2g	calcium/calmodulin-dependent protein kinase II gamma	Wnt signaling pathway///Calcium signaling pathway///Long-term potentiation	ATP binding///G1/S transition of mitotic cell cycle///calcium ion transport///calcium- and calmodulin-dependent protein kinase activity///calmodulin binding///calmodulin-dependent protein kinase I activity///kinase activity///nucleotide binding///protein amino acid autophosphorylation///protein amino acid phosphorylation///protein kinase activity///protein serine/threonine kinase activity///prote…
2	Rb1	12361	0	0.905	0.7	0.7	0	3	0.768	Cask	calcium/calmodulin-dependent serine protein kinase (MAGUK family)	Tight junction	ATP binding///basolateral plasma membrane///calmodulin binding///cytosol///kinase activity///membrane///nucleotide binding///positive regulation of transcription from RNA polymerase II promoter///protein amino acid phosphorylation///protein binding///protein kinase activity///protein serine/threonine kinase activity///protein-tyrosine kinase activity///synapse///transferase activity
2	Neurod1	12361	0	0.667	0	0.9	0	2	0.783	Cask	calcium/calmodulin-dependent serine protein kinase (MAGUK family)	Tight junction	ATP binding///basolateral plasma membrane///calmodulin binding///cytosol///kinase activity///membrane///nucleotide binding///positive regulation of transcription from RNA polymerase II promoter///protein amino acid phosphorylation///protein binding///protein kinase activity///protein serine/threonine kinase activity///protein-tyrosine kinase activity///synapse///transferase activity
2	Rb1	12484	0	0.833	0	0.7	0	2	0.767	Cd24a	CD24a antigen	Hematopoietic cell lineage	external side of plasma membrane///membrane
2	Neurod1	12484	0	0	0.9	0.9	0	2	0.9	Cd24a	CD24a antigen	Hematopoietic cell lineage	external side of plasma membrane///membrane
2	Neurod1	12492	0.923	0	0	1	0	2	0.961	Scarb2	scavenger receptor class B, member 2		cell adhesion///integral to membrane///lysosome///membrane///plasma membrane///receptor activity
2	Otx2	12492	0.756	0	0.9	0	0	2	0.828	Scarb2	scavenger receptor class B, member 2		cell adhesion///integral to membrane///lysosome///membrane///plasma membrane///receptor activity
2	Rho	12509	0	0	0	0.7	0.683	2	0.692	Cd59a	CD59a antigen	Complement and coagulation cascades///Hematopoietic cell lineage	extracellular space///membrane///plasma membrane
2	Nrl	12509	0	0	0	0.8	0.664	2	0.732	Cd59a	CD59a antigen	Complement and coagulation cascades///Hematopoietic cell lineage	extracellular space///membrane///plasma membrane
2	Rho	12527	0	0	0	0.7	0.788	2	0.744	Cd9	CD9 antigen	Hematopoietic cell lineage	cell adhesion///fertilization (sensu Metazoa)///integral to membrane///membrane///plasma membrane///protein binding
2	Nrl	12527	0	0.738	0	0.8	0.809	3	0.782	Cd9	CD9 antigen	Hematopoietic cell lineage	cell adhesion///fertilization (sensu Metazoa)///integral to membrane///membrane///plasma membrane///protein binding
2	Crx	12568	0	0.81	0.921	0	0	2	0.865	Cdk5	cyclin-dependent kinase 5	Axon guidance	ATP binding///axonogenesis///cell cycle///cell division///cell migration///cell-matrix adhesion///cyclin-dependent protein kinase activity///cytosol///filopodium///kinase activity///lamellipodium///nucleotide binding///protein amino acid phosphorylation///protein binding///protein kinase activity///protein serine/threonine kinase activity///regulation of cell migration///transferase activity
2	Rho	12568	0	0	0.667	0.9	0	2	0.783	Cdk5	cyclin-dependent kinase 5	Axon guidance	ATP binding///axonogenesis///cell cycle///cell division///cell migration///cell-matrix adhesion///cyclin-dependent protein kinase activity///cytosol///filopodium///kinase activity///lamellipodium///nucleotide binding///protein amino acid phosphorylation///protein binding///protein kinase activity///protein serine/threonine kinase activity///regulation of cell migration///transferase activity
2	Rho	12585	0	0	0.9	0.9	0	2	0.9	Cdr2	cerebellar degeneration-related 2		biological process unknown///cytoplasm///molecular function unknown
2	Nrl	12585	0	0.731	0.7	0	0	2	0.715	Cdr2	cerebellar degeneration-related 2		biological process unknown///cytoplasm///molecular function unknown
2	Neurod1	12626	0	0.833	0	0.9	0	2	0.867	Cetn3	centrin 3		calcium ion binding///cell cycle///cell division///centriole///mitosis
2	Rb1	12626	0	0	0.7	0.7	0	2	0.7	Cetn3	centrin 3		calcium ion binding///cell cycle///cell division///centriole///mitosis
2	Nrl	12628	0	0	0	0.8	0.727	2	0.764	Cfh	complement component factor h	Complement and coagulation cascades	complement activation///complement activation, alternative pathway///immune response///innate immune response
2	Rho	12628	0	0	0	0.7	0.738	2	0.719	Cfh	complement component factor h	Complement and coagulation cascades	complement activation///complement activation, alternative pathway///immune response///innate immune response
2	Rho	12633	0	0	0.7	0.7	0	2	0.7	Cflar	CASP8 and FADD-like apoptosis regulator	Apoptosis	apoptosis///apoptosis///caspase activity///induction of apoptosis///protein binding///proteolysis///regulation of apoptosis
2	Nrl	12633	0	0	0.9	0.8	0	2	0.85	Cflar	CASP8 and FADD-like apoptosis regulator	Apoptosis	apoptosis///apoptosis///caspase activity///induction of apoptosis///protein binding///proteolysis///regulation of apoptosis
2	Nrl	12696	0.709	0	0	0	0.8	2	0.754	Cirbp	cold inducible RNA binding protein		RNA binding///nucleic acid binding///nucleotide binding///nucleus
2	Crx	12696	0.778	0.719	0	0	0	2	0.748	Cirbp	cold inducible RNA binding protein		RNA binding///nucleic acid binding///nucleotide binding///nucleus
2	Rho	12716	0	0	1	0	0.916	2	0.958	Ckmt1	creatine kinase, mitochondrial 1, ubiquitous	Urea cycle and metabolism of amino groups///Arginine and proline metabolism	creatine kinase activity///extracellular space///kinase activity///mitochondrion///mitochondrion///transferase activity///transferase activity, transferring phosphorus-containing groups
2	Nrl	12716	0	0	0.9	0	0.936	2	0.918	Ckmt1	creatine kinase, mitochondrial 1, ubiquitous	Urea cycle and metabolism of amino groups///Arginine and proline metabolism	creatine kinase activity///extracellular space///kinase activity///mitochondrion///mitochondrion///transferase activity///transferase activity, transferring phosphorus-containing groups
2	Rho	12751	0	0	0.7	0.7	0	2	0.7	Tpp1	tripeptidyl peptidase I		extracellular space///hydrolase activity///lysosome///mitochondrion///peptidase activity///serine-type endopeptidase activity///tripeptidyl-peptidase I activity
2	Nrl	12751	0	0.762	0	0.8	0	2	0.781	Tpp1	tripeptidyl peptidase I		extracellular space///hydrolase activity///lysosome///mitochondrion///peptidase activity///serine-type endopeptidase activity///tripeptidyl-peptidase I activity
2	Nrl	12807	0	0	0.7	0	0.909	2	0.805	Hps3	Hermansky-Pudlak syndrome 3 homolog (human)		cytoplasm///organelle organization and biogenesis
2	Rho	12807	0	0	0.9	0	0.925	2	0.912	Hps3	Hermansky-Pudlak syndrome 3 homolog (human)		cytoplasm///organelle organization and biogenesis
2	Nrl	12828	0	0	0.821	0	0.764	2	0.792	Col4a3	procollagen, type IV, alpha 3		basement membrane///cell adhesion///collagen type IV///extracellular matrix structural constituent///extracellular matrix structural constituent conferring tensile strength///extracellular space///nucleic acid binding
2	Rho	12828	0	0	0.667	0	0.806	2	0.737	Col4a3	procollagen, type IV, alpha 3		basement membrane///cell adhesion///collagen type IV///extracellular matrix structural constituent///extracellular matrix structural constituent conferring tensile strength///extracellular space///nucleic acid binding
2	Nrl	12876	0.675	0.833	0.9	0.7	0	4	0.777	Cpe	carboxypeptidase E	Type I diabetes mellitus	carboxypeptidase A activity///carboxypeptidase E activity///carboxypeptidase activity///extracellular space///hydrolase activity///insulin processing///metal ion binding///metallopeptidase activity///peptidase activity///proteolysis///zinc ion binding
2	Rho	12876	0.72	0	1	0.8	0	3	0.84	Cpe	carboxypeptidase E	Type I diabetes mellitus	carboxypeptidase A activity///carboxypeptidase E activity///carboxypeptidase activity///extracellular space///hydrolase activity///insulin processing///metal ion binding///metallopeptidase activity///peptidase activity///proteolysis///zinc ion binding
2	Nrl	12889	0.84	0.667	0	0	0	2	0.754	Cplx1	complexin 1		neurotransmitter transport///syntaxin binding///transport
2	Crx	12889	0.828	0.881	0	0	0	2	0.854	Cplx1	complexin 1		neurotransmitter transport///syntaxin binding///transport
2	Rho	12892	0	0	0.7	0.9	0.77	3	0.79	Cpox	coproporphyrinogen oxidase	Porphyrin and chlorophyll metabolism	coproporphyrinogen oxidase activity///heme biosynthesis///mitochondrion///oxidoreductase activity///porphyrin biosynthesis
2	Nrl	12892	0	0.667	0	0	0.673	2	0.67	Cpox	coproporphyrinogen oxidase	Porphyrin and chlorophyll metabolism	coproporphyrinogen oxidase activity///heme biosynthesis///mitochondrion///oxidoreductase activity///porphyrin biosynthesis
2	Nrl	12894	0	0.97	0.9	0	0	2	0.935	Cpt1a	carnitine palmitoyltransferase 1a, liver	Fatty acid metabolism///Adipocytokine signaling pathway	acyltransferase activity///carnitine O-palmitoyltransferase activity///fatty acid metabolism///integral to membrane///lipid metabolism///membrane///mitochondrial inner membrane///mitochondrion///outer membrane///transferase activity///transport
2	Nr2e3	12894	0.72	0	0.9	0	0	2	0.81	Cpt1a	carnitine palmitoyltransferase 1a, liver	Fatty acid metabolism///Adipocytokine signaling pathway	acyltransferase activity///carnitine O-palmitoyltransferase activity///fatty acid metabolism///integral to membrane///lipid metabolism///membrane///mitochondrial inner membrane///mitochondrion///outer membrane///transferase activity///transport
2	Rho	12905	0	0	0.9	0.8	0.961	3	0.887	Cradd	CASP2 and RIPK1 domain containing adaptor with death domain		apoptosis///intracellular///protein binding///regulation of apoptosis///signal transduction
2	Nrl	12905	0	0	0.7	0.7	0.973	3	0.791	Cradd	CASP2 and RIPK1 domain containing adaptor with death domain		apoptosis///intracellular///protein binding///regulation of apoptosis///signal transduction
2	Rho	12955	0	0	0.7	0.8	0.651	3	0.717	Cryab	crystallin, alpha B		Z disc///contractile fiber///eye development (sensu Mammalia)///insoluble fraction///muscle development///plasma membrane///response to heat///soluble fraction///structural constituent of eye lens
2	Nrl	12955	0	0	0	0.7	0.673	2	0.686	Cryab	crystallin, alpha B		Z disc///contractile fiber///eye development (sensu Mammalia)///insoluble fraction///muscle development///plasma membrane///response to heat///soluble fraction///structural constituent of eye lens
2	Rb1	13006	0	0	0.8	0.7	0	2	0.75	Cspg6	chondroitin sulfate proteoglycan 6		ATP binding///DNA repair///cell cycle///cell division///chromosome///chromosome organization and biogenesis///chromosome segregation///lateral element///meiosis///mitosis///nucleotide binding///nucleus///protein binding///response to DNA damage stimulus
2	Neurod1	13006	0	0	0.9	0.9	0	2	0.9	Cspg6	chondroitin sulfate proteoglycan 6		ATP binding///DNA repair///cell cycle///cell division///chromosome///chromosome organization and biogenesis///chromosome segregation///lateral element///meiosis///mitosis///nucleotide binding///nucleus///protein binding///response to DNA damage stimulus
2	Crx	13017	0.883	0.81	0.667	0	0	3	0.786	Ctbp2	C-terminal binding protein 2	Notch signaling pathway///Wnt signaling pathway	L-serine biosynthesis///NAD binding///metabolism///nucleus///oxidoreductase activity///oxidoreductase activity, acting on the CH-OH group of donors, NAD or NADP as acceptor///protein binding///protein binding///transcription corepressor activity
2	Nrl	13017	0.851	0.833	0	0.9	0.918	4	0.876	Ctbp2	C-terminal binding protein 2	Notch signaling pathway///Wnt signaling pathway	L-serine biosynthesis///NAD binding///metabolism///nucleus///oxidoreductase activity///oxidoreductase activity, acting on the CH-OH group of donors, NAD or NADP as acceptor///protein binding///protein binding///transcription corepressor activity
2	Nrl	13030	0	0.833	0.7	0	0	2	0.767	Ctsb	cathepsin B	Antigen processing and presentation	cathepsin B activity///cysteine-type endopeptidase activity///cysteine-type peptidase activity///hydrolase activity///lysosome///mitochondrion///peptidase activity///peroxidase activity///proteolysis///response to oxidative stress
2	Rho	13030	0.684	0	0	0.7	0	2	0.692	Ctsb	cathepsin B	Antigen processing and presentation	cathepsin B activity///cysteine-type endopeptidase activity///cysteine-type peptidase activity///hydrolase activity///lysosome///mitochondrion///peptidase activity///peroxidase activity///proteolysis///response to oxidative stress
2	Nrl	13039	0	0.833	0	0	0.9	2	0.867	Ctsl	cathepsin L	Antigen processing and presentation	actinidain activity///cathepsin L activity///cysteine-type endopeptidase activity///cysteine-type peptidase activity///extracellular space///hydrolase activity///lysosome///peptidase activity///protein binding///proteolysis
2	Rho	13039	0	0	0	0.9	0.897	2	0.899	Ctsl	cathepsin L	Antigen processing and presentation	actinidain activity///cathepsin L activity///cysteine-type endopeptidase activity///cysteine-type peptidase activity///extracellular space///hydrolase activity///lysosome///peptidase activity///protein binding///proteolysis
2	Crx	13163	0	0	0.667	1	0	2	0.833	Daxx	Fas death domain-associated protein	MAPK signaling pathway	PML body///apoptosis///nucleus///protein binding///regulation of transcription, DNA-dependent///transcription///transcriptional repressor activity
2	Chx10	13163	0	0	0	1	0.843	2	0.921	Daxx	Fas death domain-associated protein	MAPK signaling pathway	PML body///apoptosis///nucleus///protein binding///regulation of transcription, DNA-dependent///transcription///transcriptional repressor activity
2	Nrl	13170	0.784	0	0	0	0.655	2	0.719	Dbp	D site albumin promoter binding protein		DNA binding///circadian rhythm///nucleus///protein dimerization activity///regulation of transcription, DNA-dependent///rhythmic process///sequence-specific DNA binding///transcription
2	Rho	13170	0.851	0	0	0.9	0.688	3	0.813	Dbp	D site albumin promoter binding protein		DNA binding///circadian rhythm///nucleus///protein dimerization activity///regulation of transcription, DNA-dependent///rhythmic process///sequence-specific DNA binding///transcription
2	Rho	13190	0	0	0	0.7	0.966	2	0.833	Dct	dopachrome tautomerase	Tyrosine metabolism	cell development///dopachrome isomerase activity///extracellular space///integral to membrane///isomerase activity///melanin biosynthesis from tyrosine///membrane///metabolism///metal ion binding///oxidoreductase activity///pigmentation during development///structural molecule activity///zinc ion binding
2	Nrl	13190	0	0.833	0	0.8	0.918	3	0.851	Dct	dopachrome tautomerase	Tyrosine metabolism	cell development///dopachrome isomerase activity///extracellular space///integral to membrane///isomerase activity///melanin biosynthesis from tyrosine///membrane///metabolism///metal ion binding///oxidoreductase activity///pigmentation during development///structural molecule activity///zinc ion binding
2	Neurod1	13200	0	0	0.7	0.9	0	2	0.8	Ddost	dolichyl-di-phosphooligosaccharide-protein glycotransferase	N-Glycan biosynthesis	dolichyl-diphosphooligosaccharide-protein glycotransferase activity///endoplasmic reticulum///endoplasmic reticulum membrane///extracellular space///integral to membrane///membrane///protein amino acid N-linked glycosylation via asparagine///transferase activity
2	Rb1	13200	0	0.786	0.9	0.7	0	3	0.795	Ddost	dolichyl-di-phosphooligosaccharide-protein glycotransferase	N-Glycan biosynthesis	dolichyl-diphosphooligosaccharide-protein glycotransferase activity///endoplasmic reticulum///endoplasmic reticulum membrane///extracellular space///integral to membrane///membrane///protein amino acid N-linked glycosylation via asparagine///transferase activity
2	Nrl	13244	0	0.762	0.7	0.8	0	3	0.754	Degs1	degenerative spermatocyte homolog 1 (Drosophila)	Glycosphingolipid metabolism	integral to membrane///metallopeptidase activity///oxidoreductase activity///proteolysis///zinc ion binding
2	Rho	13244	0	0	0.9	0.7	0	2	0.8	Degs1	degenerative spermatocyte homolog 1 (Drosophila)	Glycosphingolipid metabolism	integral to membrane///metallopeptidase activity///oxidoreductase activity///proteolysis///zinc ion binding
2	Rho	13363	0	0	0.9	0.7	0	2	0.8	Dhh	desert hedgehog	Hedgehog signaling pathway	cell communication///cell-cell signaling///development///extracellular space///extracellular space///hydrolase activity///intein-mediated protein splicing///pattern specification///peptidase activity///protein binding///proteolysis///signal transducer activity
2	Nrl	13363	0	0	1	0.8	0	2	0.9	Dhh	desert hedgehog	Hedgehog signaling pathway	cell communication///cell-cell signaling///development///extracellular space///extracellular space///hydrolase activity///intein-mediated protein splicing///pattern specification///peptidase activity///protein binding///proteolysis///signal transducer activity
2	Rho	13383	0	0	0.9	0.7	0.733	3	0.778	Dlgh1	discs, large homolog 1 (Drosophila)		basolateral plasma membrane///endoplasmic reticulum///membrane///protein binding///protein binding
2	Nrl	13383	0	0	0.7	0.8	0.727	3	0.742	Dlgh1	discs, large homolog 1 (Drosophila)		basolateral plasma membrane///endoplasmic reticulum///membrane///protein binding///protein binding
2	Nrl	13385	0	0.833	0.7	0	0.955	3	0.829	Dlgh4	discs, large homolog 4 (Drosophila)		cytoplasm///extrinsic to internal side of plasma membrane///membrane///membrane fraction///postsynaptic membrane///protein binding///synapse///synapse///synaptic vesicle maturation///synaptic vesicle maturation///synaptosome
2	Rho	13385	0	0	0.9	0	0.97	2	0.935	Dlgh4	discs, large homolog 4 (Drosophila)		cytoplasm///extrinsic to internal side of plasma membrane///membrane///membrane fraction///postsynaptic membrane///protein binding///synapse///synapse///synaptic vesicle maturation///synaptic vesicle maturation///synaptosome
2	Crx	13405	0	0.738	0.975	0	0	2	0.856	Dmd	dystrophin, muscular dystrophy		actin binding///calcium ion binding///cytoskeleton///insoluble fraction///metal ion binding///microsome///muscle development///plasma membrane///protein binding///sarcolemma///striated muscle development///structural molecule activity///synapse///zinc ion binding
2	Rho	13405	0	0	0.7	0	0.77	2	0.735	Dmd	dystrophin, muscular dystrophy		actin binding///calcium ion binding///cytoskeleton///insoluble fraction///metal ion binding///microsome///muscle development///plasma membrane///protein binding///sarcolemma///striated muscle development///structural molecule activity///synapse///zinc ion binding
2	Nrl	13489	0	0.802	0	0.8	0.909	3	0.837	Drd2	dopamine receptor 2	Gap junction///Neuroactive ligand-receptor interaction	G-protein coupled receptor activity///G-protein coupled receptor activity///G-protein coupled receptor protein signaling pathway///G-protein coupled receptor protein signaling pathway///adrenoceptor activity///dopamine D2 receptor-like receptor activity///dopamine D2 receptor-like receptor activity///dopamine binding///dopamine receptor activity///dopamine receptor, adenylate cyclase inhibiting p…
2	Rho	13489	0	0	0	0.7	0.893	2	0.796	Drd2	dopamine receptor 2	Gap junction///Neuroactive ligand-receptor interaction	G-protein coupled receptor activity///G-protein coupled receptor activity///G-protein coupled receptor protein signaling pathway///G-protein coupled receptor protein signaling pathway///adrenoceptor activity///dopamine D2 receptor-like receptor activity///dopamine D2 receptor-like receptor activity///dopamine binding///dopamine receptor activity///dopamine receptor, adenylate cyclase inhibiting p…
2	Rho	13491	0	0	0.7	0.7	0	2	0.7	Drd4	dopamine receptor 4	Neuroactive ligand-receptor interaction	G-protein coupled receptor activity///G-protein coupled receptor protein signaling pathway///dopamine receptor activity///integral to membrane///membrane///receptor activity///rhodopsin-like receptor activity///serotonin receptor activity///signal transducer activity///signal transduction
2	Nrl	13491	0	0.898	0	0.8	0	2	0.849	Drd4	dopamine receptor 4	Neuroactive ligand-receptor interaction	G-protein coupled receptor activity///G-protein coupled receptor protein signaling pathway///dopamine receptor activity///integral to membrane///membrane///receptor activity///rhodopsin-like receptor activity///serotonin receptor activity///signal transducer activity///signal transduction
2	Nrl	13528	0	0.762	0.7	0	0.718	3	0.727	Dtnb	dystrobrevin, beta		calcium ion binding///metal ion binding///protein binding///synapse///zinc ion binding
2	Rho	13528	0	0	0.9	0	0.779	2	0.84	Dtnb	dystrobrevin, beta		calcium ion binding///metal ion binding///protein binding///synapse///zinc ion binding
2	Nrl	13602	0.734	0	0	0	0.764	2	0.749	Sparcl1	SPARC-like 1 (mast9, hevin)		calcium ion binding///extracellular matrix (sensu Metazoa)///extracellular space
2	Rho	13602	0	0	0	0.9	0.67	2	0.785	Sparcl1	SPARC-like 1 (mast9, hevin)		calcium ion binding///extracellular matrix (sensu Metazoa)///extracellular space
2	Crx	13666	0	0	0.821	0.7	0	2	0.76	Eif2ak3	eukaryotic translation initiation factor 2 alpha kinase 3	Inositol phosphate metabolism///Phosphatidylinositol signaling system///Nicotinate and nicotinamide metabolism///Benzoate degradation via CoA ligation	ATP binding///cytoplasm///endoplasmic reticulum///extracellular space///integral to membrane///kinase activity///membrane///nucleotide binding///protein amino acid phosphorylation///protein biosynthesis///protein kinase activity///protein serine/threonine kinase activity///protein-tyrosine kinase activity///regulation of protein biosynthesis///regulation of translation///response to unfolded prot…
2	Chx10	13666	0	0	0	0.7	0.875	2	0.787	Eif2ak3	eukaryotic translation initiation factor 2 alpha kinase 3	Inositol phosphate metabolism///Phosphatidylinositol signaling system///Nicotinate and nicotinamide metabolism///Benzoate degradation via CoA ligation	ATP binding///cytoplasm///endoplasmic reticulum///extracellular space///integral to membrane///kinase activity///membrane///nucleotide binding///protein amino acid phosphorylation///protein biosynthesis///protein kinase activity///protein serine/threonine kinase activity///protein-tyrosine kinase activity///regulation of protein biosynthesis///regulation of translation///response to unfolded prot…
2	Chx10	13722	0.768	0	0	0	0.761	2	0.765	Scye1	small inducible cytokine subfamily E, member 1		RNA binding///cytokine activity///extracellular space///protein biosynthesis///tRNA binding
2	Rb1	13722	0	0.786	0	0	0.809	2	0.797	Scye1	small inducible cytokine subfamily E, member 1		RNA binding///cytokine activity///extracellular space///protein biosynthesis///tRNA binding
2	Rho	13830	0	0	0.9	0.7	0.938	3	0.846	Stom	stomatin		integral to membrane///membrane
2	Nrl	13830	0	0.833	1	0.8	0.9	4	0.883	Stom	stomatin		integral to membrane///membrane
2	Chx10	14026	0	0	0.667	0	0.661	2	0.664	Evl	Ena-vasodilator stimulated phosphoprotein		protein binding
2	Neurod1	14026	0	0	0.872	0.8	0	2	0.836	Evl	Ena-vasodilator stimulated phosphoprotein		protein binding
2	Nrl	14232	0.733	0.905	0	0	0	2	0.819	Fkbp8	FK506 binding protein 8		binding///cell fate specification///dorsal/ventral pattern formation///eye development (sensu Mammalia)///integral to endoplasmic reticulum membrane///integral to membrane///isomerase activity///mitochondrial envelope///peptidyl-prolyl cis-trans isomerase activity///protein folding///smoothened signaling pathway///smoothened signaling pathway
2	Crx	14232	0.72	0.905	0	0	0	2	0.813	Fkbp8	FK506 binding protein 8		binding///cell fate specification///dorsal/ventral pattern formation///eye development (sensu Mammalia)///integral to endoplasmic reticulum membrane///integral to membrane///isomerase activity///mitochondrial envelope///peptidyl-prolyl cis-trans isomerase activity///protein folding///smoothened signaling pathway///smoothened signaling pathway
2	Nrl	14245	0	0	0	0.8	0.891	2	0.845	Lpin1	lipin 1		lipid metabolism///molecular function unknown///nucleus///regulation of fat cell differentiation
2	Rho	14245	0	0	0.7	0.7	0.834	3	0.745	Lpin1	lipin 1		lipid metabolism///molecular function unknown///nucleus///regulation of fat cell differentiation
2	Neurod1	14251	0.757	0	0.667	0	0	2	0.712	Flot1	flotillin 1	Insulin signaling pathway	biological process unknown///flotillin complex///integral to membrane///lipid raft///membrane///molecular function unknown
2	Nrl	14251	0.88	0.81	0	0	0	2	0.845	Flot1	flotillin 1	Insulin signaling pathway	biological process unknown///flotillin complex///integral to membrane///lipid raft///membrane///molecular function unknown
2	Nrl	14319	0	0.833	0	0.7	0	2	0.767	Fth1	ferritin heavy chain 1	Porphyrin and chlorophyll metabolism	binding///ferric iron binding///ferroxidase activity///iron ion binding///iron ion homeostasis///iron ion transport///metal ion binding///oxidoreductase activity
2	Crx	14319	0	0.976	0.667	0	0	2	0.822	Fth1	ferritin heavy chain 1	Porphyrin and chlorophyll metabolism	binding///ferric iron binding///ferroxidase activity///iron ion binding///iron ion homeostasis///iron ion transport///metal ion binding///oxidoreductase activity
2	Chx10	14385	0	0	0	0.8	0.661	2	0.73	Slc37a4	solute carrier family 37 (glycerol-6-phosphate transporter), member 4		integral to membrane///membrane///sugar porter activity///transport///transporter activity
2	Crx	14385	0	0.786	0.821	0.8	0	3	0.802	Slc37a4	solute carrier family 37 (glycerol-6-phosphate transporter), member 4		integral to membrane///membrane///sugar porter activity///transport///transporter activity
2	Rho	14394	0	0	0.8	0.9	0	2	0.85	Gabra1	gamma-aminobutyric acid (GABA-A) receptor, subunit alpha 1	Neuroactive ligand-receptor interaction	GABA-A receptor activity///chloride transport///extracellular ligand-gated ion channel activity///extracellular space///gamma-aminobutyric acid signaling pathway///integral to membrane///integral to plasma membrane///ion channel activity///ion transport///membrane///neurotransmitter receptor activity///postsynaptic membrane///protein binding///receptor activity///synaptic transmission///transport
2	Nrl	14394	0	0.814	0.9	0	0	2	0.857	Gabra1	gamma-aminobutyric acid (GABA-A) receptor, subunit alpha 1	Neuroactive ligand-receptor interaction	GABA-A receptor activity///chloride transport///extracellular ligand-gated ion channel activity///extracellular space///gamma-aminobutyric acid signaling pathway///integral to membrane///integral to plasma membrane///ion channel activity///ion transport///membrane///neurotransmitter receptor activity///postsynaptic membrane///protein binding///receptor activity///synaptic transmission///transport
2	Nrl	14406	0	0.81	0	0.7	0.864	3	0.791	Gabrg2	gamma-aminobutyric acid (GABA-A) receptor, subunit gamma 2	Neuroactive ligand-receptor interaction	GABA-A receptor activity///chloride transport///extracellular ligand-gated ion channel activity///gamma-aminobutyric acid signaling pathway///integral to membrane///integral to plasma membrane///ion channel activity///ion transport///membrane///neurotransmitter receptor activity///postsynaptic membrane///protein binding///receptor activity///synaptic transmission///transport
2	Rho	14406	0	0	0	0.8	0.916	2	0.858	Gabrg2	gamma-aminobutyric acid (GABA-A) receptor, subunit gamma 2	Neuroactive ligand-receptor interaction	GABA-A receptor activity///chloride transport///extracellular ligand-gated ion channel activity///gamma-aminobutyric acid signaling pathway///integral to membrane///integral to plasma membrane///ion channel activity///ion transport///membrane///neurotransmitter receptor activity///postsynaptic membrane///protein binding///receptor activity///synaptic transmission///transport
2	Rho	14408	0	0	0.9	0.7	0	2	0.8	Gabrr1	gamma-aminobutyric acid (GABA-C) receptor, subunit rho 1	Neuroactive ligand-receptor interaction	GABA-A receptor activity///chloride transport///extracellular ligand-gated ion channel activity///extracellular space///gamma-aminobutyric acid signaling pathway///integral to membrane///integral to plasma membrane///ion channel activity///ion transport///membrane///neurotransmitter receptor activity///postsynaptic membrane///transport
2	Nrl	14408	0	0.755	0.8	0.8	0	3	0.785	Gabrr1	gamma-aminobutyric acid (GABA-C) receptor, subunit rho 1	Neuroactive ligand-receptor interaction	GABA-A receptor activity///chloride transport///extracellular ligand-gated ion channel activity///extracellular space///gamma-aminobutyric acid signaling pathway///integral to membrane///integral to plasma membrane///ion channel activity///ion transport///membrane///neurotransmitter receptor activity///postsynaptic membrane///transport
2	Rho	14409	0	0	0.7	0.8	0	2	0.75	Gabrr2	gamma-aminobutyric acid (GABA-C) receptor, subunit rho 2	Neuroactive ligand-receptor interaction	GABA-A receptor activity///axon///chloride transport///extracellular ligand-gated ion channel activity///extracellular space///eye photoreceptor cell development///gamma-aminobutyric acid signaling pathway///integral to membrane///ion channel activity///ion transport///membrane///neurotransmitter receptor activity///postsynaptic membrane///receptor activity///transport///visual perception
2	Nrl	14409	0	0.69	0	0.7	0	2	0.695	Gabrr2	gamma-aminobutyric acid (GABA-C) receptor, subunit rho 2	Neuroactive ligand-receptor interaction	GABA-A receptor activity///axon///chloride transport///extracellular ligand-gated ion channel activity///extracellular space///eye photoreceptor cell development///gamma-aminobutyric acid signaling pathway///integral to membrane///ion channel activity///ion transport///membrane///neurotransmitter receptor activity///postsynaptic membrane///receptor activity///transport///visual perception
2	Rho	14415	0	0	0.7	0.8	0	2	0.75	Gad1	glutamic acid decarboxylase 1	Type I diabetes mellitus///Taurine and hypotaurine metabolism///Butanoate metabolism///Glutamate metabolism///Alanine and aspartate metabolism///beta-Alanine metabolism	amino acid metabolism///carboxy-lyase activity///cytoplasm///glutamate decarboxylase activity///lyase activity///mitochondrion///neurotransmitter biosynthesis///synaptic transmission
2	Nrl	14415	0	0.881	0	0.7	0	2	0.79	Gad1	glutamic acid decarboxylase 1	Type I diabetes mellitus///Taurine and hypotaurine metabolism///Butanoate metabolism///Glutamate metabolism///Alanine and aspartate metabolism///beta-Alanine metabolism	amino acid metabolism///carboxy-lyase activity///cytoplasm///glutamate decarboxylase activity///lyase activity///mitochondrion///neurotransmitter biosynthesis///synaptic transmission
2	Rb1	14450	0	0.976	0.8	0	0	2	0.888	Gart	phosphoribosylglycinamide formyltransferase	One carbon pool by folate///Purine metabolism	de novo' IMP biosynthesis///biosynthesis///catalytic activity///cytoplasm///hydroxymethyl-, formyl- and related transferase activity///ligase activity///phosphoribosylamine-glycine ligase activity///phosphoribosylformylglycinamidine cyclo-ligase activity///phosphoribosylglycinamide formyltransferase activity///purine base biosynthesis///purine nucleotide biosynthesis///transferase activity
2	Crx	14450	0	0	0.821	0.8	0	2	0.81	Gart	phosphoribosylglycinamide formyltransferase	One carbon pool by folate///Purine metabolism	de novo' IMP biosynthesis///biosynthesis///catalytic activity///cytoplasm///hydroxymethyl-, formyl- and related transferase activity///ligase activity///phosphoribosylamine-glycine ligase activity///phosphoribosylformylglycinamidine cyclo-ligase activity///phosphoribosylglycinamide formyltransferase activity///purine base biosynthesis///purine nucleotide biosynthesis///transferase activity
2	Rho	14479	0	0	0.9	0	0.788	2	0.844	Usp15	ubiquitin specific peptidase 15		cysteine-type endopeptidase activity///cysteine-type peptidase activity///hydrolase activity///peptidase activity///ubiquitin cycle///ubiquitin thiolesterase activity///ubiquitin-dependent protein catabolism///ubiquitin-specific protease activity
2	Nrl	14479	0	0	1	0	0.864	2	0.932	Usp15	ubiquitin specific peptidase 15		cysteine-type endopeptidase activity///cysteine-type peptidase activity///hydrolase activity///peptidase activity///ubiquitin cycle///ubiquitin thiolesterase activity///ubiquitin-dependent protein catabolism///ubiquitin-specific protease activity
2	Chx10	14548	0	0	0	0.9	0.67	2	0.785	Mrps33	mitochondrial ribosomal protein S33		biological process unknown///cellular component unknown///mitochondrion///molecular function unknown///ribonucleoprotein complex
2	Crx	14548	0	0	0.667	0.9	0	2	0.783	Mrps33	mitochondrial ribosomal protein S33		biological process unknown///cellular component unknown///mitochondrion///molecular function unknown///ribonucleoprotein complex
2	Nrl	14595	0	0.857	1	0	0.782	3	0.88	B4galt1	UDP-Gal:betaGlcNAc beta 1,4- galactosyltransferase, polypeptide 1	N-Glycan biosynthesis///Galactose metabolism///Keratan sulfate biosynthesis	Golgi apparatus///Golgi stack///N-acetyllactosamine synthase activity///beta-N-acetylglucosaminylglycopeptide beta-1,4-galactosyltransferase activity///beta-N-acetylglucosaminylglycopeptide beta-1,4-galactosyltransferase activity///carbohydrate metabolism///development of secondary sexual characteristics///extracellular matrix organization and biogenesis///galactose metabolism///integral to membr…
2	Rho	14595	0	0	0.9	0.9	0.825	3	0.875	B4galt1	UDP-Gal:betaGlcNAc beta 1,4- galactosyltransferase, polypeptide 1	N-Glycan biosynthesis///Galactose metabolism///Keratan sulfate biosynthesis	Golgi apparatus///Golgi stack///N-acetyllactosamine synthase activity///beta-N-acetylglucosaminylglycopeptide beta-1,4-galactosyltransferase activity///beta-N-acetylglucosaminylglycopeptide beta-1,4-galactosyltransferase activity///carbohydrate metabolism///development of secondary sexual characteristics///extracellular matrix organization and biogenesis///galactose metabolism///integral to membr…
2	Crx	14617	0	0.952	0.667	0	0	2	0.81	Gja9	gap junction membrane channel protein alpha 9	Gap junction///Cell Communication	cell communication///cell-cell signaling///connexon channel activity///connexon complex///gap junction///gap-junction forming channel activity///integral to membrane///membrane///synaptic transmission///visual perception
2	Nrl	14617	0	0.881	0.9	0	0	2	0.89	Gja9	gap junction membrane channel protein alpha 9	Gap junction///Cell Communication	cell communication///cell-cell signaling///connexon channel activity///connexon complex///gap junction///gap-junction forming channel activity///integral to membrane///membrane///synaptic transmission///visual perception
2	Rho	14660	0	0	0.9	0	0.852	2	0.876	Gls	glutaminase	D-Glutamine and D-glutamate metabolism///Nitrogen metabolism///Glutamate metabolism	glutaminase activity///mitochondrial inner membrane
2	Nrl	14660	0	0	0.7	0	0.827	2	0.764	Gls	glutaminase	D-Glutamine and D-glutamate metabolism///Nitrogen metabolism///Glutamate metabolism	glutaminase activity///mitochondrial inner membrane
2	Neurod1	14661	0.699	0	0.7	0	0	2	0.7	Glud1	glutamate dehydrogenase 1	Urea cycle and metabolism of amino groups///Glutamate metabolism///D-Glutamine and D-glutamate metabolism///Nitrogen metabolism///Arginine and proline metabolism	ATP binding///GTP binding///amino acid metabolism///glutamate dehydrogenase [NAD(P)+] activity///mitochondrial inner membrane///mitochondrion///nucleotide binding///oxidoreductase activity
2	Rb1	14661	0	0	0.9	0.7	0.755	3	0.785	Glud1	glutamate dehydrogenase 1	Urea cycle and metabolism of amino groups///Glutamate metabolism///D-Glutamine and D-glutamate metabolism///Nitrogen metabolism///Arginine and proline metabolism	ATP binding///GTP binding///amino acid metabolism///glutamate dehydrogenase [NAD(P)+] activity///mitochondrial inner membrane///mitochondrion///nucleotide binding///oxidoreductase activity
2	Nrl	14664	0.699	0.833	0	0.9	0.791	4	0.806	Slc6a9	solute carrier family 6 (neurotransmitter transporter, glycine), member 9		amino acid transport///amino acid transporter activity///integral to membrane///integral to plasma membrane///membrane///neurotransmitter transport///neurotransmitter:sodium symporter activity///sodium:amino acid symporter activity///symporter activity///transport
2	Rho	14664	0.688	0	0	0	0.825	2	0.756	Slc6a9	solute carrier family 6 (neurotransmitter transporter, glycine), member 9		amino acid transport///amino acid transporter activity///integral to membrane///integral to plasma membrane///membrane///neurotransmitter transport///neurotransmitter:sodium symporter activity///sodium:amino acid symporter activity///symporter activity///transport
2	Rho	14681	0.704	0	0	0.9	0.925	3	0.843	Gnao1	guanine nucleotide binding protein, alpha o	Long-term depression	G-protein coupled receptor protein signaling pathway///G-protein coupled receptor protein signaling pathway///GTP binding///GTPase activity///cellular physiological process///dopamine receptor signaling pathway///guanyl nucleotide binding///heterotrimeric G-protein complex///locomotory behavior///membrane fraction///nucleotide binding///regulation of heart contraction///signal transducer activity…
2	Nrl	14681	0.85	0	0	0	0.918	2	0.884	Gnao1	guanine nucleotide binding protein, alpha o	Long-term depression	G-protein coupled receptor protein signaling pathway///G-protein coupled receptor protein signaling pathway///GTP binding///GTPase activity///cellular physiological process///dopamine receptor signaling pathway///guanyl nucleotide binding///heterotrimeric G-protein complex///locomotory behavior///membrane fraction///nucleotide binding///regulation of heart contraction///signal transducer activity…
2	Rho	14686	0	0	0	0.9	0.952	2	0.926	Gnat2	guanine nucleotide binding protein, alpha transducing 2		G-protein coupled receptor protein signaling pathway///G-protein signaling, coupled to cGMP nucleotide second messenger///GTP binding///GTPase activity///guanyl nucleotide binding///heterotrimeric G-protein complex///membrane fraction///nucleotide binding///phototransduction///sensory perception///signal transducer activity///signal transduction///visual perception
2	Nrl	14686	0	0.898	0	0	0.927	2	0.913	Gnat2	guanine nucleotide binding protein, alpha transducing 2		G-protein coupled receptor protein signaling pathway///G-protein signaling, coupled to cGMP nucleotide second messenger///GTP binding///GTPase activity///guanyl nucleotide binding///heterotrimeric G-protein complex///membrane fraction///nucleotide binding///phototransduction///sensory perception///signal transducer activity///signal transduction///visual perception
2	Crx	14687	0	0.929	0.667	0	0	2	0.798	Gnaz	guanine nucleotide binding protein, alpha z subunit	Long-term depression	G-protein coupled receptor protein signaling pathway///GTP binding///GTPase activity///guanyl nucleotide binding///heterotrimeric G-protein complex///membrane///membrane fraction///nucleotide binding///signal transducer activity///signal transduction
2	Nrl	14687	0	0.929	0.7	0	0	2	0.814	Gnaz	guanine nucleotide binding protein, alpha z subunit	Long-term depression	G-protein coupled receptor protein signaling pathway///GTP binding///GTPase activity///guanyl nucleotide binding///heterotrimeric G-protein complex///membrane///membrane fraction///nucleotide binding///signal transducer activity///signal transduction
2	Chx10	14693	0	0	0.7	0.8	0	2	0.75	Gnb2	guanine nucleotide binding protein, beta 2		G-protein coupled receptor protein signaling pathway///GTPase activity///heterotrimeric G-protein complex///protein binding///signal transducer activity///signal transduction
2	Neurod1	14693	0	0.714	0.7	0	0	2	0.707	Gnb2	guanine nucleotide binding protein, beta 2		G-protein coupled receptor protein signaling pathway///GTPase activity///heterotrimeric G-protein complex///protein binding///signal transducer activity///signal transduction
2	Nrl	14718	0	0	0.7	0	0.927	2	0.814	Got1	glutamate oxaloacetate transaminase 1, soluble	Tyrosine metabolism///Phenylalanine metabolism///Alanine and aspartate metabolism///Arginine and proline metabolism///Phenylalanine, tyrosine and tryptophan biosynthesis///Glutamate metabolism///Carbon fixation///Novobiocin biosynthesis///Alkaloid biosynthesis I///Cysteine metabolism	amino acid metabolism///aspartate transaminase activity///biosynthesis///catalytic activity///transaminase activity///transferase activity///transferase activity, transferring nitrogenous groups
2	Rho	14718	0	0	0.9	0	0.916	2	0.908	Got1	glutamate oxaloacetate transaminase 1, soluble	Tyrosine metabolism///Phenylalanine metabolism///Alanine and aspartate metabolism///Arginine and proline metabolism///Phenylalanine, tyrosine and tryptophan biosynthesis///Glutamate metabolism///Carbon fixation///Novobiocin biosynthesis///Alkaloid biosynthesis I///Cysteine metabolism	amino acid metabolism///aspartate transaminase activity///biosynthesis///catalytic activity///transaminase activity///transferase activity///transferase activity, transferring nitrogenous groups
2	Nrl	14719	0	0	0.7	0	0.891	2	0.795	Got2	glutamate oxaloacetate transaminase 2, mitochondrial	Tyrosine metabolism///Novobiocin biosynthesis///Glutamate metabolism///Cysteine metabolism///Phenylalanine metabolism///Alkaloid biosynthesis I///Arginine and proline metabolism///Alanine and aspartate metabolism///Phenylalanine, tyrosine and tryptophan biosynthesis///Carbon fixation	amino acid metabolism///aspartate transaminase activity///biosynthesis///catalytic activity///extracellular space///mitochondrial inner membrane///mitochondrion///mitochondrion///transaminase activity///transferase activity///transferase activity, transferring nitrogenous groups
2	Rho	14719	0	0	0.9	0	0.852	2	0.876	Got2	glutamate oxaloacetate transaminase 2, mitochondrial	Tyrosine metabolism///Novobiocin biosynthesis///Glutamate metabolism///Cysteine metabolism///Phenylalanine metabolism///Alkaloid biosynthesis I///Arginine and proline metabolism///Alanine and aspartate metabolism///Phenylalanine, tyrosine and tryptophan biosynthesis///Carbon fixation	amino acid metabolism///aspartate transaminase activity///biosynthesis///catalytic activity///extracellular space///mitochondrial inner membrane///mitochondrion///mitochondrion///transaminase activity///transferase activity///transferase activity, transferring nitrogenous groups
2	Nr2e3	14732	0.838	0	0.7	0	0	2	0.769	Gpam	glycerol-3-phosphate acyltransferase, mitochondrial	Glycerophospholipid metabolism///Glycerolipid metabolism	acyltransferase activity///cellular lipid metabolism///fatty acid metabolism///glycerol-3-phosphate O-acyltransferase activity///integral to membrane///membrane///metabolism///mitochondrial inner membrane///mitochondrion///phospholipid biosynthesis///positive regulation of body size///transferase activity
2	Nrl	14732	0	0.881	0.7	0.9	0	3	0.827	Gpam	glycerol-3-phosphate acyltransferase, mitochondrial	Glycerophospholipid metabolism///Glycerolipid metabolism	acyltransferase activity///cellular lipid metabolism///fatty acid metabolism///glycerol-3-phosphate O-acyltransferase activity///integral to membrane///membrane///metabolism///mitochondrial inner membrane///mitochondrion///phospholipid biosynthesis///positive regulation of body size///transferase activity
2	Rb1	14784	0	0	0.7	0	0.845	2	0.773	Grb2	growth factor receptor bound protein 2	Focal adhesion///Dorso-ventral axis formation///T cell receptor signaling pathway///Insulin signaling pathway///MAPK signaling pathway///Gap junction///Natural killer cell mediated cytotoxicity///Jak-STAT signaling pathway///Neurodegenerative Disorders///Huntington's disease	MAPKKK cascade///Ras protein signal transduction///SH3/SH2 adaptor activity///cytoplasm///intracellular signaling cascade///protein binding///receptor activity///vesicle membrane
2	Chx10	14784	0	0.667	0	0	0.743	2	0.705	Grb2	growth factor receptor bound protein 2	Focal adhesion///Dorso-ventral axis formation///T cell receptor signaling pathway///Insulin signaling pathway///MAPK signaling pathway///Gap junction///Natural killer cell mediated cytotoxicity///Jak-STAT signaling pathway///Neurodegenerative Disorders///Huntington's disease	MAPKKK cascade///Ras protein signal transduction///SH3/SH2 adaptor activity///cytoplasm///intracellular signaling cascade///protein binding///receptor activity///vesicle membrane
2	Rho	14788	0.885	0	0	0	0.788	2	0.836	Gpr162	G protein-coupled receptor 162		G-protein coupled receptor activity///G-protein coupled receptor protein signaling pathway///integral to membrane///membrane///receptor activity///rhodopsin-like receptor activity///signal transducer activity///signal transduction
2	Nrl	14788	0.801	0	0	0	0.791	2	0.796	Gpr162	G protein-coupled receptor 162		G-protein coupled receptor activity///G-protein coupled receptor protein signaling pathway///integral to membrane///membrane///receptor activity///rhodopsin-like receptor activity///signal transducer activity///signal transduction
2	Nrl	14823	0	0.905	0.9	0.9	0.727	4	0.858	Grm8	glutamate receptor, metabotropic 8	Neuroactive ligand-receptor interaction	G-protein coupled receptor activity///G-protein coupled receptor protein signaling pathway///group III metabotropic glutamate receptor activity///integral to membrane///membrane///metabotropic glutamate, GABA-B-like receptor activity///receptor activity///sensory perception///sensory perception of smell///signal transducer activity///signal transduction
2	Rho	14823	0	0	0.7	0	0.806	2	0.753	Grm8	glutamate receptor, metabotropic 8	Neuroactive ligand-receptor interaction	G-protein coupled receptor activity///G-protein coupled receptor protein signaling pathway///group III metabotropic glutamate receptor activity///integral to membrane///membrane///metabotropic glutamate, GABA-B-like receptor activity///receptor activity///sensory perception///sensory perception of smell///signal transducer activity///signal transduction
2	Chx10	14828	0.784	0	0	0.7	0	2	0.742	Hspa5	heat shock 70kD protein 5 (glucose-regulated protein)	Prion disease///MAPK signaling pathway///Neurodegenerative Disorders///Antigen processing and presentation	ATP binding///ER overload response///endoplasmic reticulum///nucleotide binding///protein binding///protein folding///response to unfolded protein///ribosome binding
2	Crx	14828	0	0	0.667	0.7	0	2	0.683	Hspa5	heat shock 70kD protein 5 (glucose-regulated protein)	Prion disease///MAPK signaling pathway///Neurodegenerative Disorders///Antigen processing and presentation	ATP binding///ER overload response///endoplasmic reticulum///nucleotide binding///protein binding///protein folding///response to unfolded protein///ribosome binding
2	Nrl	14840	0	0.857	0.9	0	0	2	0.879	Gsg1	germ cell-specific gene 1		integral to membrane
2	Rho	14840	0	0	0.8	0.9	0	2	0.85	Gsg1	germ cell-specific gene 1		integral to membrane
2	Rho	14854	0	0	0.9	0	0.724	2	0.812	Gss	glutathione synthetase	Glutamate metabolism///Glutathione metabolism	ATP binding///glutathione biosynthesis///glutathione synthase activity///ligase activity///nucleotide binding
2	Nrl	14854	0	0	1	0	0.682	2	0.841	Gss	glutathione synthetase	Glutamate metabolism///Glutathione metabolism	ATP binding///glutathione biosynthesis///glutathione synthase activity///ligase activity///nucleotide binding
2	Rho	14870	0	0	0.7	0.7	0	2	0.7	Gstp1	glutathione S-transferase, pi 1	Metabolism of xenobiotics by cytochrome P450///Glutathione metabolism	glutathione metabolism///glutathione transferase activity///metabolism///transferase activity
2	Nrl	14870	0	0.857	0	0.8	0	2	0.829	Gstp1	glutathione S-transferase, pi 1	Metabolism of xenobiotics by cytochrome P450///Glutathione metabolism	glutathione metabolism///glutathione transferase activity///metabolism///transferase activity
2	Neurod1	14897	0	0	0.7	0.9	0	2	0.8	Trip12	thyroid hormone receptor interactor 12		intracellular///protein modification///receptor activity///ubiquitin cycle///ubiquitin-protein ligase activity
2	Rb1	14897	0	0	0.9	0.7	0	2	0.8	Trip12	thyroid hormone receptor interactor 12		intracellular///protein modification///receptor activity///ubiquitin cycle///ubiquitin-protein ligase activity
2	Nrl	14904	0	0.738	0	0	0.727	2	0.733	Gtpbp1	GTP binding protein 1		GTP binding///nucleotide binding///protein biosynthesis
2	Neurod1	14904	0.701	0	0	0.7	0	2	0.701	Gtpbp1	GTP binding protein 1		GTP binding///nucleotide binding///protein biosynthesis
2	Rho	14913	0.712	0	0.7	0.8	0.943	4	0.789	Guca1a	guanylate cyclase activator 1a (retina)		calcium ion binding///calcium sensitive guanylate cyclase activator activity///guanylate cyclase regulator activity///phototransduction///regulation of guanylate cyclase activity///sensory perception///visual perception
2	Nrl	14913	0	0.81	0	0.7	0.936	3	0.815	Guca1a	guanylate cyclase activator 1a (retina)		calcium ion binding///calcium sensitive guanylate cyclase activator activity///guanylate cyclase regulator activity///phototransduction///regulation of guanylate cyclase activity///sensory perception///visual perception
2	Nrl	15239	0.84	0.81	0	0.8	0	3	0.816	Hgs	HGF-regulated tyrosine kinase substrate		cytoplasm///intracellular protein transport///kinase activity///membrane///metal ion binding///protein transport///transport///zinc ion binding
2	Neurod1	15239	0.765	0	0.8	0	0	2	0.782	Hgs	HGF-regulated tyrosine kinase substrate		cytoplasm///intracellular protein transport///kinase activity///membrane///metal ion binding///protein transport///transport///zinc ion binding
2	Rho	15251	0	0	1	1	0.861	3	0.954	Hif1a	hypoxia inducible factor 1, alpha subunit		DNA binding///angiogenesis///cell differentiation///flagellum (sensu Eukaryota)///microsome///nucleus///positive regulation of transcription from RNA polymerase II promoter///protein binding///regulation of apoptosis///regulation of transcription///regulation of transcription, DNA-dependent///regulation of transcription, DNA-dependent///response to hypoxia///response to hypoxia///signal transduce…
2	Nrl	15251	0	0.762	0.9	0	0.809	3	0.824	Hif1a	hypoxia inducible factor 1, alpha subunit		DNA binding///angiogenesis///cell differentiation///flagellum (sensu Eukaryota)///microsome///nucleus///positive regulation of transcription from RNA polymerase II promoter///protein binding///regulation of apoptosis///regulation of transcription///regulation of transcription, DNA-dependent///regulation of transcription, DNA-dependent///response to hypoxia///response to hypoxia///signal transduce…
2	Rho	15259	0	0	0.9	0	0.856	2	0.878	Hipk3	homeodomain interacting protein kinase 3		ATP binding///apoptosis///cytoplasm///kinase activity///nucleotide binding///nucleus///protein amino acid phosphorylation///protein kinase activity///protein serine/threonine kinase activity///protein-tyrosine kinase activity///regulation of transcription, DNA-dependent///transcription///transferase activity
2	Nrl	15259	0	0	0.8	0	0.791	2	0.795	Hipk3	homeodomain interacting protein kinase 3		ATP binding///apoptosis///cytoplasm///kinase activity///nucleotide binding///nucleus///protein amino acid phosphorylation///protein kinase activity///protein serine/threonine kinase activity///protein-tyrosine kinase activity///regulation of transcription, DNA-dependent///transcription///transferase activity
2	Crx	15469	0	0	0.718	0.8	0	2	0.759	Prmt1	protein arginine N-methyltransferase 1	Androgen and estrogen metabolism///Aminophosphonate metabolism///Selenoamino acid metabolism///Histidine metabolism///Tryptophan metabolism///Tyrosine metabolism///Nitrobenzene degradation	S-adenosylmethionine-dependent methyltransferase activity///[cytochrome c]-arginine N-methyltransferase activity///embryonic development (sensu Mammalia)///histone-arginine N-methyltransferase activity///methyltransferase activity///nucleus///peptidyl-arginine methylation, to asymmetrical-dimethyl arginine///peptidyl-arginine omega-N-methylation///protein amino acid methylation///protein methyltr…
2	Chx10	15469	0	0.762	0	0.8	0	2	0.781	Prmt1	protein arginine N-methyltransferase 1	Androgen and estrogen metabolism///Aminophosphonate metabolism///Selenoamino acid metabolism///Histidine metabolism///Tryptophan metabolism///Tyrosine metabolism///Nitrobenzene degradation	S-adenosylmethionine-dependent methyltransferase activity///[cytochrome c]-arginine N-methyltransferase activity///embryonic development (sensu Mammalia)///histone-arginine N-methyltransferase activity///methyltransferase activity///nucleus///peptidyl-arginine methylation, to asymmetrical-dimethyl arginine///peptidyl-arginine omega-N-methylation///protein amino acid methylation///protein methyltr…
2	Crx	15568	0	0	0.947	0.8	0	2	0.874	Elavl1	ELAV (embryonic lethal, abnormal vision, Drosophila)-like 1 (Hu antigen R)		RNA binding///mRNA stabilization///nucleic acid binding///nucleotide binding
2	Rb1	15568	0	0.659	0.667	0	0	2	0.663	Elavl1	ELAV (embryonic lethal, abnormal vision, Drosophila)-like 1 (Hu antigen R)		RNA binding///mRNA stabilization///nucleic acid binding///nucleotide binding
2	Crx	15979	0	0.85	0.667	0	0	2	0.759	Ifngr1	interferon gamma receptor 1	Natural killer cell mediated cytotoxicity///Jak-STAT signaling pathway///Cytokine-cytokine receptor interaction	cytokine binding///extracellular space///hematopoietin/interferon-class (D200-domain) cytokine receptor activity///integral to membrane///membrane///receptor activity
2	Nrl	15979	0	0.695	0.9	0	0	2	0.797	Ifngr1	interferon gamma receptor 1	Natural killer cell mediated cytotoxicity///Jak-STAT signaling pathway///Cytokine-cytokine receptor interaction	cytokine binding///extracellular space///hematopoietin/interferon-class (D200-domain) cytokine receptor activity///integral to membrane///membrane///receptor activity
2	Nr2e3	16391	0	0	0.7	0	0.7	2	0.7	Isgf3g	interferon dependent positive acting transcription factor 3 gamma	Jak-STAT signaling pathway	DNA binding///immune response///interferon type I biosynthesis///nucleus///regulation of transcription, DNA-dependent///transcription///transcription factor activity///transcription factor complex
2	Rho	16391	0	0	0.9	0	0.665	2	0.783	Isgf3g	interferon dependent positive acting transcription factor 3 gamma	Jak-STAT signaling pathway	DNA binding///immune response///interferon type I biosynthesis///nucleus///regulation of transcription, DNA-dependent///transcription///transcription factor activity///transcription factor complex
2	Crx	16392	0	0.683	0	1	0	2	0.841	Isl1	ISL1 transcription factor, LIM/homeodomain (islet 1)		DNA binding///RNA polymerase II transcription factor activity///development///generation of precursor metabolites and energy///heart development///metal ion binding///nucleus///nucleus///regulation of transcription///regulation of transcription, DNA-dependent///sequence-specific DNA binding///transcription factor activity///zinc ion binding
2	Chx10	16392	0	0	0.8	1	0	2	0.9	Isl1	ISL1 transcription factor, LIM/homeodomain (islet 1)		DNA binding///RNA polymerase II transcription factor activity///development///generation of precursor metabolites and energy///heart development///metal ion binding///nucleus///nucleus///regulation of transcription///regulation of transcription, DNA-dependent///sequence-specific DNA binding///transcription factor activity///zinc ion binding
2	Rho	16449	0	0	1	0	0.77	2	0.885	Jag1	jagged 1	Notch signaling pathway	Notch signaling pathway///calcium ion binding///cell communication///development///extracellular space///integral to membrane///membrane///morphogenesis of an epithelial sheet///negative regulation of cell differentiation///organ morphogenesis///plasma membrane///positive regulation of Notch signaling pathway///positive regulation of myeloid cell differentiation///protein binding
2	Nrl	16449	0	0	0.9	0	0.664	2	0.782	Jag1	jagged 1	Notch signaling pathway	Notch signaling pathway///calcium ion binding///cell communication///development///extracellular space///integral to membrane///membrane///morphogenesis of an epithelial sheet///negative regulation of cell differentiation///organ morphogenesis///plasma membrane///positive regulation of Notch signaling pathway///positive regulation of myeloid cell differentiation///protein binding
2	Nrl	16451	0	0.976	0	0.9	0	2	0.938	Jak1	Janus kinase 1	Adipocytokine signaling pathway///Jak-STAT signaling pathway	ATP binding///Janus kinase activity///cytoskeleton///intracellular signaling cascade///kinase activity///nucleotide binding///peptidyl-tyrosine phosphorylation///protein amino acid phosphorylation///protein binding///protein kinase activity///protein-tyrosine kinase activity///transferase activity
2	Crx	16451	0	0.905	0.821	0	0	2	0.863	Jak1	Janus kinase 1	Adipocytokine signaling pathway///Jak-STAT signaling pathway	ATP binding///Janus kinase activity///cytoskeleton///intracellular signaling cascade///kinase activity///nucleotide binding///peptidyl-tyrosine phosphorylation///protein amino acid phosphorylation///protein binding///protein kinase activity///protein-tyrosine kinase activity///transferase activity
2	Nrl	16502	0	0	0.8	0	0.873	2	0.836	Kcnc1	potassium voltage gated channel, Shaw-related subfamily, member 1		cation channel activity///cation transport///integral to membrane///integral to plasma membrane///ion channel activity///ion transport///membrane///potassium channel activity///potassium ion binding///potassium ion transport///protein binding///transport///voltage-gated ion channel activity///voltage-gated potassium channel activity///voltage-gated potassium channel complex
2	Rho	16502	0	0	0.9	0	0.934	2	0.917	Kcnc1	potassium voltage gated channel, Shaw-related subfamily, member 1		cation channel activity///cation transport///integral to membrane///integral to plasma membrane///ion channel activity///ion transport///membrane///potassium channel activity///potassium ion binding///potassium ion transport///protein binding///transport///voltage-gated ion channel activity///voltage-gated potassium channel activity///voltage-gated potassium channel complex
2	Nrl	16531	0	0.833	0.8	0	0.973	3	0.869	Kcnma1	potassium large conductance calcium-activated channel, subfamily M, alpha member 1		DNA binding///DNA methylation///N-methyltransferase activity///calcium ion binding///calcium-activated potassium channel activity///calcium-activated potassium channel activity///cation channel activity///cation transport///electron transport///electron transporter activity///heme binding///integral to membrane///integral to plasma membrane///ion channel activity///ion transport///magnesium ion b…
2	Rho	16531	0	0	0.9	0.9	0.961	3	0.92	Kcnma1	potassium large conductance calcium-activated channel, subfamily M, alpha member 1		DNA binding///DNA methylation///N-methyltransferase activity///calcium ion binding///calcium-activated potassium channel activity///calcium-activated potassium channel activity///cation channel activity///cation transport///electron transport///electron transporter activity///heme binding///integral to membrane///integral to plasma membrane///ion channel activity///ion transport///magnesium ion b…
2	Rho	16563	0	0	0.7	0.8	0	2	0.75	Kif2a	kinesin family member 2A		ATP binding///kinesin complex///microtubule///microtubule associated complex///microtubule motor activity///microtubule-based movement///microtubule-based process///motor activity///nucleotide binding
2	Nrl	16563	0	0.738	0.9	0.7	0	3	0.779	Kif2a	kinesin family member 2A		ATP binding///kinesin complex///microtubule///microtubule associated complex///microtubule motor activity///microtubule-based movement///microtubule-based process///motor activity///nucleotide binding
2	Rho	16565	0.788	0	0	0	0.815	2	0.802	Kif21b	kinesin family member 21B		ATP binding///kinesin complex///microtubule///microtubule associated complex///microtubule motor activity///microtubule-based movement///microtubule-based process///motor activity///nucleotide binding
2	Nrl	16565	0.757	0	0	0	0.836	2	0.796	Kif21b	kinesin family member 21B		ATP binding///kinesin complex///microtubule///microtubule associated complex///microtubule motor activity///microtubule-based movement///microtubule-based process///motor activity///nucleotide binding
2	Rho	16569	0	0	0.9	0	0.897	2	0.899	Kif3b	kinesin family member 3B		ATP binding///kinesin complex///microtubule///microtubule associated complex///microtubule motor activity///microtubule-based movement///microtubule-based process///motor activity///nucleotide binding///protein binding
2	Nrl	16569	0	0	0.7	0	0.836	2	0.768	Kif3b	kinesin family member 3B		ATP binding///kinesin complex///microtubule///microtubule associated complex///microtubule motor activity///microtubule-based movement///microtubule-based process///motor activity///nucleotide binding///protein binding
2	Crx	16593	0	0	0.667	0.8	0	2	0.733	Kns2	kinesin 2		axon///axon cargo transport///binding///cytoplasmic vesicle///kinesin complex///microtubule///microtubule motor activity///motor activity///protein binding
2	Rb1	16593	0	0	0.9	0	0.664	2	0.782	Kns2	kinesin 2		axon///axon cargo transport///binding///cytoplasmic vesicle///kinesin complex///microtubule///microtubule motor activity///motor activity///protein binding
2	Neurod1	16828	0.65	0	0.7	0	0	2	0.675	Ldha	lactate dehydrogenase A	Propanoate metabolism///Pyruvate metabolism///Glycolysis / Gluconeogenesis///Cysteine metabolism	L-lactate dehydrogenase activity///anaerobic glycolysis///cytoplasm///glycolysis///oxidoreductase activity///tricarboxylic acid cycle intermediate metabolism
2	Crx	16828	0	0.786	0	0.9	0	2	0.843	Ldha	lactate dehydrogenase A	Propanoate metabolism///Pyruvate metabolism///Glycolysis / Gluconeogenesis///Cysteine metabolism	L-lactate dehydrogenase activity///anaerobic glycolysis///cytoplasm///glycolysis///oxidoreductase activity///tricarboxylic acid cycle intermediate metabolism
2	Nrl	16871	0	0.762	0	0	0.773	2	0.767	Lhx3	LIM homeobox protein 3		DNA binding///metal ion binding///nucleus///regulation of transcription///regulation of transcription, DNA-dependent///sequence-specific DNA binding///transcription///transcription factor activity///transcription factor complex///zinc ion binding
2	Chx10	16871	0	0	0.7	0.9	0	2	0.8	Lhx3	LIM homeobox protein 3		DNA binding///metal ion binding///nucleus///regulation of transcription///regulation of transcription, DNA-dependent///sequence-specific DNA binding///transcription///transcription factor activity///transcription factor complex///zinc ion binding
2	Nrl	17119	0.723	0	0	0	0.845	2	0.784	Mxd1	MAX dimerization protein 1 (MAD1)		DNA binding///nucleus///protein binding///regulation of transcription///regulation of transcription, DNA-dependent///transcription///transcription factor activity///transcription factor complex///transcription regulator activity
2	Crx	17119	0.669	0	0.667	0	0	2	0.668	Mxd1	MAX dimerization protein 1 (MAD1)		DNA binding///nucleus///protein binding///regulation of transcription///regulation of transcription, DNA-dependent///transcription///transcription factor activity///transcription factor complex///transcription regulator activity
2	Rb1	17125	0	0.814	0.872	0	0	2	0.843	Smad1	MAD homolog 1 (Drosophila)	TGF-beta signaling pathway	BMP signaling pathway///BMP signaling pathway///MAPKKK cascade///RNA polymerase II transcription factor activity///SMAD protein heteromerization///common-partner SMAD protein phosphorylation///gametogenesis///hindbrain development///homeostasis///intracellular///midbrain development///negative regulation of cell proliferation///nucleus///positive regulation of transcription from RNA polymerase II…
2	Chx10	17125	0	0.695	0	0.8	0	2	0.747	Smad1	MAD homolog 1 (Drosophila)	TGF-beta signaling pathway	BMP signaling pathway///BMP signaling pathway///MAPKKK cascade///RNA polymerase II transcription factor activity///SMAD protein heteromerization///common-partner SMAD protein phosphorylation///gametogenesis///hindbrain development///homeostasis///intracellular///midbrain development///negative regulation of cell proliferation///nucleus///positive regulation of transcription from RNA polymerase II…
2	Crx	17151	0	0.833	0.975	0	0	2	0.904	Ccndbp1	cyclin D-type binding-protein 1		nucleus///protein binding
2	Rho	17151	0	0	0.7	0.9	0	2	0.8	Ccndbp1	cyclin D-type binding-protein 1		nucleus///protein binding
2	Crx	17152	0	0.786	0.975	0	0	2	0.88	Mak	male germ cell-associated kinase		ATP binding///kinase activity///nucleotide binding///protein amino acid phosphorylation///protein kinase activity///protein serine/threonine kinase activity///transferase activity
2	Nrl	17152	0	0.714	0	0	0.964	2	0.839	Mak	male germ cell-associated kinase		ATP binding///kinase activity///nucleotide binding///protein amino acid phosphorylation///protein kinase activity///protein serine/threonine kinase activity///transferase activity
2	Crx	17169	0	0	0.718	0.8	0	2	0.759	Mark3	MAP/microtubule affinity-regulating kinase 3		ATP binding///kinase activity///nucleotide binding///protein amino acid phosphorylation///protein kinase activity///protein serine/threonine kinase activity///protein-tyrosine kinase activity///transferase activity
2	Rb1	17169	0	0.857	0.9	0	0.855	3	0.871	Mark3	MAP/microtubule affinity-regulating kinase 3		ATP binding///kinase activity///nucleotide binding///protein amino acid phosphorylation///protein kinase activity///protein serine/threonine kinase activity///protein-tyrosine kinase activity///transferase activity
2	Rho	17199	0	0	0.8	0.7	0	2	0.75	Mc1r	melanocortin 1 receptor	Neuroactive ligand-receptor interaction	G-protein coupled receptor activity///G-protein coupled receptor protein signaling pathway///integral to membrane///melanocortin receptor activity///melanocyte stimulating hormone receptor activity///membrane///receptor activity///rhodopsin-like receptor activity///sensory perception of pain///signal transducer activity///signal transduction
2	Nrl	17199	0	0	0.9	0.8	0	2	0.85	Mc1r	melanocortin 1 receptor	Neuroactive ligand-receptor interaction	G-protein coupled receptor activity///G-protein coupled receptor protein signaling pathway///integral to membrane///melanocortin receptor activity///melanocyte stimulating hormone receptor activity///membrane///receptor activity///rhodopsin-like receptor activity///sensory perception of pain///signal transducer activity///signal transduction
2	Nrl	17250	0	0.738	0.821	0	0	2	0.779	Abcc1	ATP-binding cassette, sub-family C (CFTR/MRP), member 1	ABC transporters - General	ATP binding///ATPase activity///ATPase activity, coupled to transmembrane movement of substances///integral to membrane///integral to plasma membrane///membrane///nucleoside-triphosphatase activity///nucleotide binding///transport///transporter activity
2	Crx	17250	0	0.833	0.684	0	0	2	0.759	Abcc1	ATP-binding cassette, sub-family C (CFTR/MRP), member 1	ABC transporters - General	ATP binding///ATPase activity///ATPase activity, coupled to transmembrane movement of substances///integral to membrane///integral to plasma membrane///membrane///nucleoside-triphosphatase activity///nucleotide binding///transport///transporter activity
2	Rb1	17261	0	0	0	0.9	0.745	2	0.823	Mef2d	myocyte enhancer factor 2D		DNA binding///nucleus///regulation of transcription, DNA-dependent///sequence-specific DNA binding///transcription///transcription factor activity
2	Rho	17261	0	0	0.7	0	0.975	2	0.837	Mef2d	myocyte enhancer factor 2D		DNA binding///nucleus///regulation of transcription, DNA-dependent///sequence-specific DNA binding///transcription///transcription factor activity
2	Rb1	17263	0	0	0.7	0	0.764	2	0.732	Gtl2	GTL2, imprinted maternally expressed untranslated mRNA
2	Otx2	17263	0.658	0	0.8	0	0	2	0.729	Gtl2	GTL2, imprinted maternally expressed untranslated mRNA
2	Crx	17268	0	0	0.975	0.8	0	2	0.887	Meis1	myeloid ecotropic viral integration site 1		DNA binding///RNA polymerase II transcription factor activity, enhancer binding///development///nucleus///protein binding///regulation of transcription///regulation of transcription from RNA polymerase II promoter///regulation of transcription, DNA-dependent///sequence-specific DNA binding///transcription///transcription factor activity///transcription factor complex
2	Chx10	17268	0	0	0	0.8	0.661	2	0.73	Meis1	myeloid ecotropic viral integration site 1		DNA binding///RNA polymerase II transcription factor activity, enhancer binding///development///nucleus///protein binding///regulation of transcription///regulation of transcription from RNA polymerase II promoter///regulation of transcription, DNA-dependent///sequence-specific DNA binding///transcription///transcription factor activity///transcription factor complex
2	Chx10	17274	0	0.714	0	1	0	2	0.857	Rab8a	RAB8A, member RAS oncogene family		DNA binding///GTP binding///cellular physiological process///intracellular///membrane///nucleotide binding///protein binding///protein transport///regulation of progression through cell cycle///regulation of transcription, DNA-dependent///small GTPase mediated signal transduction///transport///two-component signal transduction system (phosphorelay)
2	Crx	17274	0	0	0.667	1	0	2	0.833	Rab8a	RAB8A, member RAS oncogene family		DNA binding///GTP binding///cellular physiological process///intracellular///membrane///nucleotide binding///protein binding///protein transport///regulation of progression through cell cycle///regulation of transcription, DNA-dependent///small GTPase mediated signal transduction///transport///two-component signal transduction system (phosphorelay)
2	Rho	17391	0.728	0	0	0	0.966	2	0.847	Mmp24	matrix metallopeptidase 24		calcium ion binding///extracellular matrix (sensu Metazoa)///extracellular space///hydrolase activity///integral to membrane///membrane///metal ion binding///metalloendopeptidase activity///metallopeptidase activity///peptidase activity///peptidoglycan metabolism///proteolysis///zinc ion binding
2	Nrl	17391	0.651	0	0	0	0.936	2	0.794	Mmp24	matrix metallopeptidase 24		calcium ion binding///extracellular matrix (sensu Metazoa)///extracellular space///hydrolase activity///integral to membrane///membrane///metal ion binding///metalloendopeptidase activity///metallopeptidase activity///peptidase activity///peptidoglycan metabolism///proteolysis///zinc ion binding
2	Nrl	17684	0	0.81	0	0.7	0	2	0.755	Cited2	Cbp/p300-interacting transactivator, with Glu/Asp-rich carboxy-terminal domain, 2		adrenal gland development///blood vessel development///central nervous system development///determination of left/right symmetry///heart development///nucleus///regulation of transcription///regulation of transcription from RNA polymerase II promoter///regulation of transcription from RNA polymerase II promoter///regulation of transcription, DNA-dependent///transcription///transcription cofactor …
2	Crx	17684	0	0.762	0.872	0	0	2	0.817	Cited2	Cbp/p300-interacting transactivator, with Glu/Asp-rich carboxy-terminal domain, 2		adrenal gland development///blood vessel development///central nervous system development///determination of left/right symmetry///heart development///nucleus///regulation of transcription///regulation of transcription from RNA polymerase II promoter///regulation of transcription from RNA polymerase II promoter///regulation of transcription, DNA-dependent///transcription///transcription cofactor …
2	Nrl	17758	0.663	0.833	0	0	0.909	3	0.802	Mtap4	microtubule-associated protein 4		cytoskeletal regulatory protein binding///microtubule///microtubule associated complex///microtubule-based process///negative regulation of microtubule depolymerization
2	Rho	17758	0.757	0	0	0.9	0.925	3	0.861	Mtap4	microtubule-associated protein 4		cytoskeletal regulatory protein binding///microtubule///microtubule associated complex///microtubule-based process///negative regulation of microtubule depolymerization
2	Chx10	17775	0.693	0	0	0.8	0	2	0.747	Laptm4a	lysosomal-associated protein transmembrane 4A		integral to membrane///membrane///transport
2	Crx	17775	0	0	0.872	0.8	0	2	0.836	Laptm4a	lysosomal-associated protein transmembrane 4A		integral to membrane///membrane///transport
2	Rb1	17859	0	0	0.8	0.7	0	2	0.75	Mxi1	Max interacting protein 1		DNA binding///negative regulation of transcription from RNA polymerase II promoter///nucleus///protein binding///regulation of transcription///regulation of transcription, DNA-dependent///transcription///transcription regulator activity///transcriptional repressor activity
2	Neurod1	17859	0	0	0.9	0.9	0	2	0.9	Mxi1	Max interacting protein 1		DNA binding///negative regulation of transcription from RNA polymerase II promoter///nucleus///protein binding///regulation of transcription///regulation of transcription, DNA-dependent///transcription///transcription regulator activity///transcriptional repressor activity
2	Nrl	17954	0	0.886	0	0.9	0	2	0.893	Nap1l2	nucleosome assembly protein 1-like 2		nucleosome assembly///nucleus
2	Crx	17954	0	0.778	0.821	0	0	2	0.8	Nap1l2	nucleosome assembly protein 1-like 2		nucleosome assembly///nucleus
2	Rb1	18115	0	0	0.8	0.7	0	2	0.75	Nnt	nicotinamide nucleotide transhydrogenase	Nicotinate and nicotinamide metabolism	NAD(P) transhydrogenase activity///NAD(P)+ transhydrogenase (AB-specific) activity///electron transport///integral to membrane///membrane///mitochondrial inner membrane///mitochondrion///oxidoreductase activity///proton transport
2	Neurod1	18115	0	0	0.9	0.9	0	2	0.9	Nnt	nicotinamide nucleotide transhydrogenase	Nicotinate and nicotinamide metabolism	NAD(P) transhydrogenase activity///NAD(P)+ transhydrogenase (AB-specific) activity///electron transport///integral to membrane///membrane///mitochondrial inner membrane///mitochondrion///oxidoreductase activity///proton transport
2	Nrl	18145	0	0.833	0.9	0	0	2	0.867	Npc1	Niemann Pick type C1		cholesterol transport///endocytosis///hedgehog receptor activity///integral to membrane///lysosome///membrane
2	Rho	18145	0	0	0.7	0.7	0	2	0.7	Npc1	Niemann Pick type C1		cholesterol transport///endocytosis///hedgehog receptor activity///integral to membrane///lysosome///membrane
2	Otx2	18146	0.831	0	0.718	0	0	2	0.774	Npdc1	neural proliferation, differentiation and control gene 1		extracellular space///integral to membrane///membrane
2	Neurod1	18146	0	0	0.718	0.7	0	2	0.709	Npdc1	neural proliferation, differentiation and control gene 1		extracellular space///integral to membrane///membrane
2	Crx	18193	0	0	0.872	0.7	0	2	0.786	Nsd1	nuclear receptor-binding SET-domain protein 1		chromatin binding///chromatin modification///development///gastrulation (sensu Mammalia)///histone methyltransferase activity///histone-lysine N-methyltransferase activity///metal ion binding///methyltransferase activity///negative regulation of transcription from RNA polymerase II promoter///nucleus///protein binding///receptor activity///regulation of transcription, DNA-dependent///transcriptio…
2	Chx10	18193	0.657	0	0	0.7	0	2	0.678	Nsd1	nuclear receptor-binding SET-domain protein 1		chromatin binding///chromatin modification///development///gastrulation (sensu Mammalia)///histone methyltransferase activity///histone-lysine N-methyltransferase activity///metal ion binding///methyltransferase activity///negative regulation of transcription from RNA polymerase II promoter///nucleus///protein binding///receptor activity///regulation of transcription, DNA-dependent///transcriptio…
2	Nrl	18197	0	0	0	0.9	0.927	2	0.914	Nsg2	neuron specific gene family member 2		Golgi stack///dopamine receptor binding///dopamine receptor signaling pathway///integral to membrane///membrane///vacuole
2	Rho	18197	0	0	0.7	0	0.925	2	0.812	Nsg2	neuron specific gene family member 2		Golgi stack///dopamine receptor binding///dopamine receptor signaling pathway///integral to membrane///membrane///vacuole
2	Nrl	18293	0	0.786	0	0.8	0.691	3	0.759	Ogdh	oxoglutarate dehydrogenase (lipoamide)	Tryptophan metabolism///Citrate cycle (TCA cycle)///Lysine degradation	glycolysis///metabolism///mitochondrion///oxidoreductase activity///oxidoreductase activity, acting on the aldehyde or oxo group of donors, disulfide as acceptor///oxoglutarate dehydrogenase (succinyl-transferring) activity///thiamin pyrophosphate binding
2	Rho	18293	0	0	0.7	0.7	0.72	3	0.707	Ogdh	oxoglutarate dehydrogenase (lipoamide)	Tryptophan metabolism///Citrate cycle (TCA cycle)///Lysine degradation	glycolysis///metabolism///mitochondrion///oxidoreductase activity///oxidoreductase activity, acting on the aldehyde or oxo group of donors, disulfide as acceptor///oxoglutarate dehydrogenase (succinyl-transferring) activity///thiamin pyrophosphate binding
2	Rho	18521	0	0	0.7	0.8	0	2	0.75	Pcbp2	poly(rC) binding protein 2		DNA binding///RNA binding///RNA processing///nucleic acid binding///nucleus///ribonucleoprotein complex
2	Nrl	18521	0	0.833	0	0.7	0	2	0.767	Pcbp2	poly(rC) binding protein 2		DNA binding///RNA binding///RNA processing///nucleic acid binding///nucleus///ribonucleoprotein complex
2	Rho	18546	0.763	0	0.9	0.7	0	3	0.788	Pcp4	Purkinje cell protein 4		calcium ion binding
2	Nrl	18546	0.859	0	0.8	0.8	0	3	0.82	Pcp4	Purkinje cell protein 4		calcium ion binding
2	Crx	18570	0	0	0.872	0.8	0	2	0.836	Pdcd6	programmed cell death 6		apoptosis///calcium ion binding///caspase activation///microsome///protein binding///soluble fraction
2	Rb1	18570	0	0.714	0.7	0	0	2	0.707	Pdcd6	programmed cell death 6		apoptosis///calcium ion binding///caspase activation///microsome///protein binding///soluble fraction
2	Rho	18597	0	0	0.7	0	0.911	2	0.806	Pdha1	pyruvate dehydrogenase E1 alpha 1	Butanoate metabolism///Glycolysis / Gluconeogenesis///Pyruvate metabolism///Valine, leucine and isoleucine biosynthesis	extracellular space///glycolysis///metabolism///mitochondrion///oxidoreductase activity///oxidoreductase activity, acting on the aldehyde or oxo group of donors, disulfide as acceptor///pyruvate dehydrogenase (acetyl-transferring) activity///pyruvate dehydrogenase activity
2	Nrl	18597	0	0	0	0.9	0.882	2	0.891	Pdha1	pyruvate dehydrogenase E1 alpha 1	Butanoate metabolism///Glycolysis / Gluconeogenesis///Pyruvate metabolism///Valine, leucine and isoleucine biosynthesis	extracellular space///glycolysis///metabolism///mitochondrion///oxidoreductase activity///oxidoreductase activity, acting on the aldehyde or oxo group of donors, disulfide as acceptor///pyruvate dehydrogenase (acetyl-transferring) activity///pyruvate dehydrogenase activity
2	Nrl	18627	0	0	0	0.8	0.718	2	0.759	Per2	period homolog 2 (Drosophila)	Circadian rhythm	circadian rhythm///nucleus///regulation of transcription, DNA-dependent///rhythmic process///signal transducer activity///signal transduction///transcription///two-component sensor molecule activity///two-component signal transduction system (phosphorelay)
2	Rho	18627	0	0	0	0.7	0.692	2	0.696	Per2	period homolog 2 (Drosophila)	Circadian rhythm	circadian rhythm///nucleus///regulation of transcription, DNA-dependent///rhythmic process///signal transducer activity///signal transduction///transcription///two-component sensor molecule activity///two-component signal transduction system (phosphorelay)
2	Nrl	18641	0	0.833	0.7	0.8	0.682	4	0.754	Pfkl	phosphofructokinase, liver, B-type	Fructose and mannose metabolism///Galactose metabolism///Insulin signaling pathway///Pentose phosphate pathway///Glycolysis / Gluconeogenesis	6-phosphofructokinase activity///6-phosphofructokinase complex///ATP binding///catalytic activity///cytoplasm///glycolysis///kinase activity///magnesium ion binding///metal ion binding///nucleotide binding///transferase activity
2	Rho	18641	0	0	0.9	0.7	0.733	3	0.778	Pfkl	phosphofructokinase, liver, B-type	Fructose and mannose metabolism///Galactose metabolism///Insulin signaling pathway///Pentose phosphate pathway///Glycolysis / Gluconeogenesis	6-phosphofructokinase activity///6-phosphofructokinase complex///ATP binding///catalytic activity///cytoplasm///glycolysis///kinase activity///magnesium ion binding///metal ion binding///nucleotide binding///transferase activity
2	Chx10	18645	0	0	0.9	0.9	0	2	0.9	Pfn2	profilin 2	Regulation of actin cytoskeleton	actin binding///actin cytoskeleton///actin cytoskeleton organization and biogenesis///cytoskeleton///cytoskeleton organization and biogenesis///protein binding
2	Crx	18645	0.714	0	0	0.9	0	2	0.807	Pfn2	profilin 2	Regulation of actin cytoskeleton	actin binding///actin cytoskeleton///actin cytoskeleton organization and biogenesis///cytoskeleton///cytoskeleton organization and biogenesis///protein binding
2	Nrl	18746	0	0.786	0	0.8	0.891	3	0.826	Pkm2	pyruvate kinase, muscle	Type II diabetes mellitus///Carbon fixation///Glycolysis / Gluconeogenesis///Pyruvate metabolism///Purine metabolism///Insulin signaling pathway	glycolysis///kinase activity///magnesium ion binding///metal ion binding///mitochondrion///pyruvate kinase activity///transferase activity
2	Rho	18746	0	0	0	0.7	0.829	2	0.765	Pkm2	pyruvate kinase, muscle	Type II diabetes mellitus///Carbon fixation///Glycolysis / Gluconeogenesis///Pyruvate metabolism///Purine metabolism///Insulin signaling pathway	glycolysis///kinase activity///magnesium ion binding///metal ion binding///mitochondrion///pyruvate kinase activity///transferase activity
2	Nrl	18750	0	0.714	0.9	0.7	0.909	4	0.806	Prkca	protein kinase C, alpha	Wnt signaling pathway///Long-term potentiation///Gap junction///Calcium signaling pathway///Natural killer cell mediated cytotoxicity///Long-term depression///Focal adhesion///Leukocyte transendothelial migration///Tight junction///Phosphatidylinositol signaling system///MAPK signaling pathway	ATP binding///calcium ion binding///calcium ion homeostasis///calcium-dependent protein kinase C activity///cardiac inotropy///cytoplasm///diacylglycerol binding///inactivation of MAPK activity///induction of apoptosis by intracellular signals///induction of positive chemotaxis///intracellular signaling cascade///kinase activity///metal ion binding///mitochondrion///negative regulation of glucose…
2	Rho	18750	0	0	1	0	0.861	2	0.931	Prkca	protein kinase C, alpha	Wnt signaling pathway///Long-term potentiation///Gap junction///Calcium signaling pathway///Natural killer cell mediated cytotoxicity///Long-term depression///Focal adhesion///Leukocyte transendothelial migration///Tight junction///Phosphatidylinositol signaling system///MAPK signaling pathway	ATP binding///calcium ion binding///calcium ion homeostasis///calcium-dependent protein kinase C activity///cardiac inotropy///cytoplasm///diacylglycerol binding///inactivation of MAPK activity///induction of apoptosis by intracellular signals///induction of positive chemotaxis///intracellular signaling cascade///kinase activity///metal ion binding///mitochondrion///negative regulation of glucose…
2	Nrl	18751	0.864	0	0	0.8	0	2	0.832	Prkcb1	protein kinase C, beta 1		ATP binding///calcium channel regulator activity///calcium ion binding///calcium ion homeostasis///calcium ion transport///cytoplasm///diacylglycerol binding///intracellular signaling cascade///kinase activity///membrane///metal ion binding///nucleotide binding///nucleus///protein amino acid phosphorylation///protein amino acid phosphorylation///protein binding///protein kinase C activity///prote…
2	Rho	18751	0	0	0.7	0.7	0	2	0.7	Prkcb1	protein kinase C, beta 1		ATP binding///calcium channel regulator activity///calcium ion binding///calcium ion homeostasis///calcium ion transport///cytoplasm///diacylglycerol binding///intracellular signaling cascade///kinase activity///membrane///metal ion binding///nucleotide binding///nucleus///protein amino acid phosphorylation///protein amino acid phosphorylation///protein binding///protein kinase C activity///prote…
2	Nrl	18754	0	0.81	0.667	0.7	0.727	4	0.726	Prkce	protein kinase C, epsilon	Tight junction///Type II diabetes mellitus	ATP binding///calcium-independent protein kinase C activity///chemosensory behavior///cytoplasm///diacylglycerol binding///intracellular signaling cascade///kinase activity///metal ion binding///nucleotide binding///nucleus///protein amino acid phosphorylation///protein kinase activity///protein serine/threonine kinase activity///regulation of peptidyl-tyrosine phosphorylation///transferase activ…
2	Rho	18754	0	0	0.872	0.8	0	2	0.836	Prkce	protein kinase C, epsilon	Tight junction///Type II diabetes mellitus	ATP binding///calcium-independent protein kinase C activity///chemosensory behavior///cytoplasm///diacylglycerol binding///intracellular signaling cascade///kinase activity///metal ion binding///nucleotide binding///nucleus///protein amino acid phosphorylation///protein kinase activity///protein serine/threonine kinase activity///regulation of peptidyl-tyrosine phosphorylation///transferase activ…
2	Rho	18760	0	0	0.9	0	0.665	2	0.783	Prkcm	protein kinase C, mu		ATP binding///diacylglycerol binding///extracellular space///intracellular signaling cascade///kinase activity///metal ion binding///nucleotide binding///protein amino acid phosphorylation///protein kinase activity///protein serine/threonine kinase activity///protein-tyrosine kinase activity///transferase activity///zinc ion binding
2	Nrl	18760	0	0	0.8	0.9	0	2	0.85	Prkcm	protein kinase C, mu		ATP binding///diacylglycerol binding///extracellular space///intracellular signaling cascade///kinase activity///metal ion binding///nucleotide binding///protein amino acid phosphorylation///protein kinase activity///protein serine/threonine kinase activity///protein-tyrosine kinase activity///transferase activity///zinc ion binding
2	Rho	18762	0	0	0.7	0.7	0	2	0.7	Prkcz	protein kinase C, zeta	Type II diabetes mellitus///Tight junction///Insulin signaling pathway	ATP binding///apical cortex///atypical protein kinase C activity///cell cortex///cytoplasm///diacylglycerol binding///intracellular signaling cascade///kinase activity///metal ion binding///nucleotide binding///protein amino acid phosphorylation///protein kinase activity///protein serine/threonine kinase activity///protein-tyrosine kinase activity///tight junction///transferase activity///zinc io…
2	Nrl	18762	0	0.826	0	0.8	0	2	0.813	Prkcz	protein kinase C, zeta	Type II diabetes mellitus///Tight junction///Insulin signaling pathway	ATP binding///apical cortex///atypical protein kinase C activity///cell cortex///cytoplasm///diacylglycerol binding///intracellular signaling cascade///kinase activity///metal ion binding///nucleotide binding///protein amino acid phosphorylation///protein kinase activity///protein serine/threonine kinase activity///protein-tyrosine kinase activity///tight junction///transferase activity///zinc io…
2	Nrl	18763	0	0.786	0	0.9	0	2	0.843	Pkd1	polycystic kidney disease 1 homolog		JAK-STAT cascade///calcium channel activity///calcium ion transport///cartilage condensation///cation channel activity///cell cycle arrest///cilium///detection of mechanical stimulus///heart development///integral to membrane///membrane///neuropeptide signaling pathway///nucleus///plasma membrane///protein binding///sensory perception of mechanical stimulus
2	Crx	18763	0.69	0	0.821	0	0	2	0.755	Pkd1	polycystic kidney disease 1 homolog		JAK-STAT cascade///calcium channel activity///calcium ion transport///cartilage condensation///cation channel activity///cell cycle arrest///cilium///detection of mechanical stimulus///heart development///integral to membrane///membrane///neuropeptide signaling pathway///nucleus///plasma membrane///protein binding///sensory perception of mechanical stimulus
2	Nrl	18807	0.824	0.786	0	0.8	0.782	4	0.798	Pld3	phospholipase D family, member 3		catalytic activity///integral to membrane///membrane fraction///metabolism///phospholipase D activity
2	Rho	18807	0	0	0	0.7	0.834	2	0.767	Pld3	phospholipase D family, member 3		catalytic activity///integral to membrane///membrane fraction///metabolism///phospholipase D activity
2	Nrl	19085	0	0.881	0	0.8	0.818	3	0.833	Prkar1b	protein kinase, cAMP dependent regulatory, type I beta	Apoptosis///Insulin signaling pathway	cAMP binding///cAMP-dependent protein kinase complex///cAMP-dependent protein kinase regulator activity///cell proliferation///cytoplasm///kinase activity///learning and/or memory///nucleotide binding///organ morphogenesis///protein amino acid phosphorylation///protein kinase activity///signal transduction
2	Rho	19085	0	0	0	0.7	0.856	2	0.778	Prkar1b	protein kinase, cAMP dependent regulatory, type I beta	Apoptosis///Insulin signaling pathway	cAMP binding///cAMP-dependent protein kinase complex///cAMP-dependent protein kinase regulator activity///cell proliferation///cytoplasm///kinase activity///learning and/or memory///nucleotide binding///organ morphogenesis///protein amino acid phosphorylation///protein kinase activity///signal transduction
2	Rho	19133	0.796	0	0	0.9	0.938	3	0.878	Rds	retinal degeneration, slow (retinitis pigmentosa 7)		cell adhesion///integral to membrane///membrane///protein binding///sensory perception///visual perception
2	Nrl	19133	0.997	0.81	0	0	0.945	3	0.917	Rds	retinal degeneration, slow (retinitis pigmentosa 7)		cell adhesion///integral to membrane///membrane///protein binding///sensory perception///visual perception
2	Nrl	19156	0.709	0	0	0.9	0.855	3	0.821	Psap	prosaposin		extracellular space///lipid metabolism///lysosome///mitochondrion///sphingolipid metabolism
2	Rho	19156	0.901	0	0	0	0.82	2	0.861	Psap	prosaposin		extracellular space///lipid metabolism///lysosome///mitochondrion///sphingolipid metabolism
2	Neurod1	19179	0	0	0.7	0.9	0	2	0.8	Psmc1	protease (prosome, macropain) 26S subunit, ATPase 1	Proteasome	ATP binding///ATPase activity///cytoplasm///cytosol///hydrolase activity///nucleoside-triphosphatase activity///nucleotide binding///nucleus///peptidase activity///proteasome complex (sensu Eukaryota)///protein catabolism///protein complex
2	Rb1	19179	0	0	0.9	0.8	0	2	0.85	Psmc1	protease (prosome, macropain) 26S subunit, ATPase 1	Proteasome	ATP binding///ATPase activity///cytoplasm///cytosol///hydrolase activity///nucleoside-triphosphatase activity///nucleotide binding///nucleus///peptidase activity///proteasome complex (sensu Eukaryota)///protein catabolism///protein complex
2	Nrl	19215	0.771	0.81	0	0.9	0	3	0.827	Ptgds	prostaglandin D2 synthase (brain)	Arachidonic acid metabolism	Golgi stack///binding///endoplasmic reticulum///fatty acid biosynthesis///isomerase activity///lipid biosynthesis///membrane///nucleus///prostaglandin biosynthesis///prostaglandin metabolism///prostaglandin-D synthase activity///transport///transporter activity
2	Crx	19215	0.674	0	0.975	0	0	2	0.824	Ptgds	prostaglandin D2 synthase (brain)	Arachidonic acid metabolism	Golgi stack///binding///endoplasmic reticulum///fatty acid biosynthesis///isomerase activity///lipid biosynthesis///membrane///nucleus///prostaglandin biosynthesis///prostaglandin metabolism///prostaglandin-D synthase activity///transport///transporter activity
2	Rho	19261	0	0	0.9	0.8	0	2	0.85	Ptpns1	protein tyrosine phosphatase, non-receptor type substrate 1		MHC class I receptor activity///actin filament organization///antigen presentation, endogenous antigen///antigen processing, endogenous antigen via MHC class I///cell motility///cell-matrix adhesion///cytoskeleton organization and biogenesis///extracellular space///integral to membrane///integral to plasma membrane///membrane///phagocytosis, engulfment///phagocytosis, recognition///positive regul…
2	Nrl	19261	0	0	1	0.7	0	2	0.85	Ptpns1	protein tyrosine phosphatase, non-receptor type substrate 1		MHC class I receptor activity///actin filament organization///antigen presentation, endogenous antigen///antigen processing, endogenous antigen via MHC class I///cell motility///cell-matrix adhesion///cytoskeleton organization and biogenesis///extracellular space///integral to membrane///integral to plasma membrane///membrane///phagocytosis, engulfment///phagocytosis, recognition///positive regul…
2	Nrl	19272	0	0	0	0.8	0.864	2	0.832	Ptprk	protein tyrosine phosphatase, receptor type, K		extracellular space///hydrolase activity///integral to membrane///membrane///phosphoprotein phosphatase activity///plasma membrane///protein amino acid dephosphorylation///protein tyrosine phosphatase activity///receptor activity///transmembrane receptor protein tyrosine phosphatase signaling pathway
2	Rho	19272	0	0	0	0.7	0.852	2	0.776	Ptprk	protein tyrosine phosphatase, receptor type, K		extracellular space///hydrolase activity///integral to membrane///membrane///phosphoprotein phosphatase activity///plasma membrane///protein amino acid dephosphorylation///protein tyrosine phosphatase activity///receptor activity///transmembrane receptor protein tyrosine phosphatase signaling pathway
2	Chx10	19277	0	0	0	0.9	0.656	2	0.778	Ptpro	protein tyrosine phosphatase, receptor type, O		hydrolase activity///integral to membrane///membrane///plasma membrane///protein amino acid dephosphorylation///protein tyrosine phosphatase activity///receptor activity///transmembrane receptor protein tyrosine phosphatase signaling pathway
2	Neurod1	19277	0	0.833	0.9	0	0	2	0.867	Ptpro	protein tyrosine phosphatase, receptor type, O		hydrolase activity///integral to membrane///membrane///plasma membrane///protein amino acid dephosphorylation///protein tyrosine phosphatase activity///receptor activity///transmembrane receptor protein tyrosine phosphatase signaling pathway
2	Nrl	19290	0	0.81	0	0	0.982	2	0.896	Pura	purine rich element binding protein A		DNA binding///SMAD binding///cytoplasm///double-stranded DNA binding///negative regulation of transcription, DNA-dependent///nervous system development///nucleus///positive regulation of cell proliferation///protein binding///regulation of transcription, DNA-dependent///single-stranded DNA binding///transcription///transcription factor activity
2	Rho	19290	0	0	0.7	0	0.916	2	0.808	Pura	purine rich element binding protein A		DNA binding///SMAD binding///cytoplasm///double-stranded DNA binding///negative regulation of transcription, DNA-dependent///nervous system development///nucleus///positive regulation of cell proliferation///protein binding///regulation of transcription, DNA-dependent///single-stranded DNA binding///transcription///transcription factor activity
2	Crx	19302	0	0.81	0.872	0	0	2	0.841	Pxmp3	peroxisomal membrane protein 3		integral to membrane///membrane///metal ion binding///nervous system development///neuron migration///peroxisome///peroxisome organization and biogenesis///protein binding///zinc ion binding
2	Rb1	19302	0	0	0.7	0.8	0	2	0.75	Pxmp3	peroxisomal membrane protein 3		integral to membrane///membrane///metal ion binding///nervous system development///neuron migration///peroxisome///peroxisome organization and biogenesis///protein binding///zinc ion binding
2	Rho	19342	0	0	0	0.7	0.724	2	0.712	Rab4b	RAB4B, member RAS oncogene family		GTP binding///intracellular///intracellular protein transport///membrane///nucleotide binding///protein transport///small GTPase mediated signal transduction///transport
2	Nrl	19342	0	0.802	0	0.8	0.782	3	0.795	Rab4b	RAB4B, member RAS oncogene family		GTP binding///intracellular///intracellular protein transport///membrane///nucleotide binding///protein transport///small GTPase mediated signal transduction///transport
2	Nrl	19349	0	0.714	0	0	0.927	2	0.821	Rab7	RAB7, member RAS oncogene family		GTP binding///Golgi apparatus///intracellular protein transport///late endosome///late endosome///lysosome///nucleotide binding///protein transport///small GTPase mediated signal transduction///transport
2	Neurod1	19349	0.689	0	0.8	0	0	2	0.745	Rab7	RAB7, member RAS oncogene family		GTP binding///Golgi apparatus///intracellular protein transport///late endosome///late endosome///lysosome///nucleotide binding///protein transport///small GTPase mediated signal transduction///transport
2	Rb1	19357	0	0.762	0	0.9	0	2	0.831	Rad21	RAD21 homolog (S. pombe)		DNA repair///RNA binding///apoptosis///calcium ion binding///cell cycle///cell division///chromosome organization and biogenesis (sensu Eukaryota)///chromosome segregation///intracellular///mitosis///nuclear chromosome///nucleus///protein biosynthesis///rRNA binding///response to DNA damage stimulus///ribosome///structural constituent of ribosome
2	Neurod1	19357	0	0	1	0.7	0	2	0.85	Rad21	RAD21 homolog (S. pombe)		DNA repair///RNA binding///apoptosis///calcium ion binding///cell cycle///cell division///chromosome organization and biogenesis (sensu Eukaryota)///chromosome segregation///intracellular///mitosis///nuclear chromosome///nucleus///protein biosynthesis///rRNA binding///response to DNA damage stimulus///ribosome///structural constituent of ribosome
2	Rho	19417	0	0	0	0.9	0.852	2	0.876	Rasgrf1	RAS protein-specific guanine nucleotide-releasing factor 1	MAPK signaling pathway	cell proliferation///guanyl-nucleotide exchange factor activity///intracellular signaling cascade///regulation of neuronal synaptic plasticity///small GTPase mediated signal transduction
2	Nrl	19417	0	0.81	0	0	0.764	2	0.787	Rasgrf1	RAS protein-specific guanine nucleotide-releasing factor 1	MAPK signaling pathway	cell proliferation///guanyl-nucleotide exchange factor activity///intracellular signaling cascade///regulation of neuronal synaptic plasticity///small GTPase mediated signal transduction
2	Crx	19647	0	0.874	0.921	0	0	2	0.898	Rbbp6	retinoblastoma binding protein 6		biological process unknown///cellular component unknown///metal ion binding///molecular function unknown///zinc ion binding
2	Rb1	19647	0	0	0.718	0.7	0	2	0.709	Rbbp6	retinoblastoma binding protein 6		biological process unknown///cellular component unknown///metal ion binding///molecular function unknown///zinc ion binding
2	Crx	19655	0	0	0.718	0.9	0	2	0.809	Rbmx	RNA binding motif protein, X chromosome		nucleic acid binding///ribonucleoprotein complex
2	Rb1	19655	0	0.714	0.9	0	0	2	0.807	Rbmx	RNA binding motif protein, X chromosome		nucleic acid binding///ribonucleoprotein complex
2	Rb1	19684	0	0.929	0.7	0	0	2	0.814	Rdx	radixin	Regulation of actin cytoskeleton	actin binding///apical protein localization///barbed-end actin filament capping///binding///cytoplasm///cytoskeletal protein binding///cytoskeleton///membrane///microvillus///microvillus biogenesis///protein binding///structural molecule activity
2	Chx10	19684	0	0.714	0	0.8	0	2	0.757	Rdx	radixin	Regulation of actin cytoskeleton	actin binding///apical protein localization///barbed-end actin filament capping///binding///cytoplasm///cytoskeletal protein binding///cytoskeleton///membrane///microvillus///microvillus biogenesis///protein binding///structural molecule activity
2	Crx	19729	0	0.69	0.872	0	0	2	0.781	Rag1ap1	recombination activating gene 1 activating protein 1		membrane
2	Nrl	19729	0	0.881	0	0.7	0	2	0.79	Rag1ap1	recombination activating gene 1 activating protein 1		membrane
2	Rho	19762	0	0	1	0.9	0	2	0.95	Rit2	Ras-like without CAAX 2		GTP binding///calmodulin binding///intracellular protein transport///membrane///nucleotide binding///protein transport///small GTPase mediated signal transduction
2	Nrl	19762	0	0.85	0.9	0	0	2	0.875	Rit2	Ras-like without CAAX 2		GTP binding///calmodulin binding///intracellular protein transport///membrane///nucleotide binding///protein transport///small GTPase mediated signal transduction
2	Nrl	19883	0	0.886	0	0.9	0	2	0.893	Rora	RAR-related orphan receptor alpha		DNA binding///ligand-dependent nuclear receptor activity///metal ion binding///nucleus///receptor activity///regulation of transcription, DNA-dependent///sequence-specific DNA binding///steroid hormone receptor activity///transcription///transcription factor activity///zinc ion binding
2	Crx	19883	0	0.778	0.821	0	0	2	0.8	Rora	RAR-related orphan receptor alpha		DNA binding///ligand-dependent nuclear receptor activity///metal ion binding///nucleus///receptor activity///regulation of transcription, DNA-dependent///sequence-specific DNA binding///steroid hormone receptor activity///transcription///transcription factor activity///zinc ion binding
2	Nrl	20148	0	0.81	0.7	0	0	2	0.755	Dhrs3	dehydrogenase/reductase (SDR family) member 3	gamma-Hexachlorocyclohexane degradation///Bisphenol A degradation///Benzoate degradation via CoA ligation///1- and 2-Methylnaphthalene degradation///Ethylbenzene degradation///Limonene and pinene degradation	extracellular space///integral to membrane///membrane///metabolism///oxidoreductase activity
2	Rho	20148	0	0	0.9	0.9	0	2	0.9	Dhrs3	dehydrogenase/reductase (SDR family) member 3	gamma-Hexachlorocyclohexane degradation///Bisphenol A degradation///Benzoate degradation via CoA ligation///1- and 2-Methylnaphthalene degradation///Ethylbenzene degradation///Limonene and pinene degradation	extracellular space///integral to membrane///membrane///metabolism///oxidoreductase activity
2	Crx	20184	0	0	0.975	0.8	0	2	0.887	Rxrip110	retinoid X receptor interacting protein 110		nucleus///receptor activity///regulation of transcription, DNA-dependent///transcription
2	Chx10	20184	0	0	0	0.8	0.852	2	0.826	Rxrip110	retinoid X receptor interacting protein 110		nucleus///receptor activity///regulation of transcription, DNA-dependent///transcription
2	Neurod1	20229	0.825	0.881	0	0	0	2	0.853	2006-12-01	spermidine/spermine N1-acetyl transferase 1	Arginine and proline metabolism	N-acetyltransferase activity///acyltransferase activity///diamine N-acetyltransferase activity///spermine catabolism///transferase activity
2	Nr2e3	20229	0.772	0	0	0	0.7	2	0.736	2006-12-01	spermidine/spermine N1-acetyl transferase 1	Arginine and proline metabolism	N-acetyltransferase activity///acyltransferase activity///diamine N-acetyltransferase activity///spermine catabolism///transferase activity
2	Rho	20238	0	0	0.9	0	0.743	2	0.821	Atxn1	ataxin 1		RNA binding///nuclear inclusion body///nucleus
2	Nrl	20238	0	0	0.7	0	0.8	2	0.75	Atxn1	ataxin 1		RNA binding///nuclear inclusion body///nucleus
2	Nrl	20256	0.765	0	0	0	0.691	2	0.728	Clec11a	C-type lectin domain family 11, member a		extracellular space///growth factor activity///sugar binding
2	Rho	20256	0.666	0	0	0	0.72	2	0.693	Clec11a	C-type lectin domain family 11, member a		extracellular space///growth factor activity///sugar binding
2	Chx10	20262	0	0	0	0.7	0.797	2	0.749	Stmn3	stathmin-like 3		intracellular signaling cascade
2	Nrl	20262	0.684	0	0	0	0.682	2	0.683	Stmn3	stathmin-like 3		intracellular signaling cascade
2	Nrl	20265	0	0.762	0.8	0	0.736	3	0.766	Scn1a	sodium channel, voltage-gated, type I, alpha		cation channel activity///cation transport///integral to membrane///ion channel activity///ion transport///membrane///membrane fraction///sodium ion transport///transport///voltage-gated sodium channel activity
2	Rho	20265	0	0	0.9	0.9	0.797	3	0.866	Scn1a	sodium channel, voltage-gated, type I, alpha		cation channel activity///cation transport///integral to membrane///ion channel activity///ion transport///membrane///membrane fraction///sodium ion transport///transport///voltage-gated sodium channel activity
2	Rb1	20370	0	0	0	0.7	0.745	2	0.723	Sez6	seizure related gene 6		extracellular space///integral to membrane
2	Nrl	20370	0.689	0	0	0	0.882	2	0.785	Sez6	seizure related gene 6		extracellular space///integral to membrane
2	Nrl	20404	0	0.81	0.821	0.8	0	3	0.81	Sh3gl2	SH3-domain GRB2-like 2		acyltransferase activity///cytoplasm///lipid binding///protein binding///transferase activity
2	Rho	20404	0	0	0.975	0.7	0	2	0.837	Sh3gl2	SH3-domain GRB2-like 2		acyltransferase activity///cytoplasm///lipid binding///protein binding///transferase activity
2	Otx2	20467	0.796	0	0.7	0	0	2	0.748	Sin3b	transcriptional regulator, SIN3B (yeast)		nucleus///protein binding///regulation of transcription, DNA-dependent///transcription
2	Rb1	20467	0	0.79	0.7	0	0	2	0.745	Sin3b	transcriptional regulator, SIN3B (yeast)		nucleus///protein binding///regulation of transcription, DNA-dependent///transcription
2	Nrl	20501	0	0.786	0.7	0	0	2	0.743	Slc16a1	solute carrier family 16 (monocarboxylic acid transporters), member 1		carrier activity///integral to membrane///integral to plasma membrane///membrane///monocarboxylate porter activity///organic anion transport///symporter activity///transport///transporter activity
2	Rho	20501	0.712	0	0.9	0.9	0	3	0.837	Slc16a1	solute carrier family 16 (monocarboxylic acid transporters), member 1		carrier activity///integral to membrane///integral to plasma membrane///membrane///monocarboxylate porter activity///organic anion transport///symporter activity///transport///transporter activity
2	Nrl	20510	0	0.69	0	0	0.882	2	0.786	Slc1a1	solute carrier family 1 (neuronal/epithelial high affinity glutamate transporter, system Xag), member 1		carrier activity///dicarboxylic acid transport///glutamate:sodium symporter activity///integral to membrane///integral to plasma membrane///membrane///sodium:dicarboxylate symporter activity///symporter activity///transport
2	Rb1	20510	0	0	0	1	0.7	2	0.85	Slc1a1	solute carrier family 1 (neuronal/epithelial high affinity glutamate transporter, system Xag), member 1		carrier activity///dicarboxylic acid transport///glutamate:sodium symporter activity///integral to membrane///integral to plasma membrane///membrane///sodium:dicarboxylate symporter activity///symporter activity///transport
2	Crx	20529	0	0	0.711	0.7	0	2	0.705	Slc31a1	solute carrier family 31, member 1		carrier activity///copper ion transport///integral to membrane///integral to plasma membrane///transport
2	Chx10	20529	0	0.857	0	0.7	0	2	0.779	Slc31a1	solute carrier family 31, member 1		carrier activity///copper ion transport///integral to membrane///integral to plasma membrane///transport
2	Nrl	20530	0	0	0.7	0	0.745	2	0.723	Slc31a2	solute carrier family 31, member 2		carrier activity///copper ion binding///copper ion transport///copper ion transporter activity///integral to membrane///integral to plasma membrane///ion transport///membrane///transport
2	Rho	20530	0	0	0.9	0	0.779	2	0.84	Slc31a2	solute carrier family 31, member 2		carrier activity///copper ion binding///copper ion transport///copper ion transporter activity///integral to membrane///integral to plasma membrane///ion transport///membrane///transport
2	Nrl	20597	0	0	0	0.8	0.845	2	0.823	Smpd1	sphingomyelin phosphodiesterase 1, acid lysosomal	Glycosphingolipid metabolism	carbohydrate metabolism///hydrolase activity///hydrolase activity, acting on glycosyl bonds///integrase activity///lysosome///sphingomyelin catabolism///sphingomyelin phosphodiesterase activity
2	Rho	20597	0	0	0	0.7	0.884	2	0.792	Smpd1	sphingomyelin phosphodiesterase 1, acid lysosomal	Glycosphingolipid metabolism	carbohydrate metabolism///hydrolase activity///hydrolase activity, acting on glycosyl bonds///integrase activity///lysosome///sphingomyelin catabolism///sphingomyelin phosphodiesterase activity
2	Otx2	20602	0.661	0	0.8	0	0	2	0.73	Ncor2	nuclear receptor co-repressor 2	Notch signaling pathway	DNA binding///negative regulation of transcription, DNA-dependent///nucleus///protein binding///receptor activity///regulation of transcription///regulation of transcription, DNA-dependent///transcription///transcriptional repressor activity
2	Rb1	20602	0	0.786	0.7	0.7	0	3	0.729	Ncor2	nuclear receptor co-repressor 2	Notch signaling pathway	DNA binding///negative regulation of transcription, DNA-dependent///nucleus///protein binding///receptor activity///regulation of transcription///regulation of transcription, DNA-dependent///transcription///transcriptional repressor activity
2	Crx	20603	0	0	0.718	0.8	0	2	0.759	Sms	spermine synthase	beta-Alanine metabolism///Urea cycle and metabolism of amino groups///Arginine and proline metabolism	catalytic activity///cellular component unknown///spermine metabolism///spermine synthase activity///transferase activity
2	Rb1	20603	0	0.667	0.9	0	0	2	0.783	Sms	spermine synthase	beta-Alanine metabolism///Urea cycle and metabolism of amino groups///Arginine and proline metabolism	catalytic activity///cellular component unknown///spermine metabolism///spermine synthase activity///transferase activity
2	Rb1	20624	0	0	0.9	0.9	0	2	0.9	Eftud2	elongation factor Tu GTP binding domain containing 2		GTP binding///mRNA processing///nuclear mRNA splicing, via spliceosome///nucleotide binding///nucleus///protein binding///protein biosynthesis///ribonucleoprotein complex///spliceosome complex///translation elongation factor activity
2	Neurod1	20624	0	0	0.7	1	0	2	0.85	Eftud2	elongation factor Tu GTP binding domain containing 2		GTP binding///mRNA processing///nuclear mRNA splicing, via spliceosome///nucleotide binding///nucleus///protein binding///protein biosynthesis///ribonucleoprotein complex///spliceosome complex///translation elongation factor activity
2	Crx	20658	0	0	0.821	0.7	0	2	0.76	Son	Son cell proliferation protein		DNA binding///RNA binding///double-stranded RNA binding///intracellular///nucleic acid binding///nucleus///protein binding
2	Rho	20658	0	0	0.7	0	0.67	2	0.685	Son	Son cell proliferation protein		DNA binding///RNA binding///double-stranded RNA binding///intracellular///nucleic acid binding///nucleus///protein binding
2	Otx2	20677	0.804	0	0.8	0	0	2	0.802	Sox4	SRY-box containing gene 4		DNA binding///chromatin///nucleus///regulation of transcription, DNA-dependent///transaminase activity///transcription///transcription factor activity///transcription factor complex///transferase activity
2	Rb1	20677	0	0.786	0.7	0	0	2	0.743	Sox4	SRY-box containing gene 4		DNA binding///chromatin///nucleus///regulation of transcription, DNA-dependent///transaminase activity///transcription///transcription factor activity///transcription factor complex///transferase activity
2	Neurod1	20729	0	0	0.9	0.9	0	2	0.9	Spin	spindlin		cell cycle///development///female meiosis///gametogenesis///molecular function unknown///spindle
2	Rb1	20729	0	0.738	0.8	0.7	0	3	0.746	Spin	spindlin		cell cycle///development///female meiosis///gametogenesis///molecular function unknown///spindle
2	Rho	20740	0	0	0	0.8	0.688	2	0.744	Spna2	spectrin alpha 2	Tight junction	Z disc///actin binding///barbed-end actin filament capping///calcium ion binding///calmodulin binding///cytoskeleton///membrane
2	Nrl	20740	0	0.927	0	0	0.709	2	0.818	Spna2	spectrin alpha 2	Tight junction	Z disc///actin binding///barbed-end actin filament capping///calcium ion binding///calmodulin binding///cytoskeleton///membrane
2	Rho	20742	0	0	0	0.9	0.884	2	0.892	Spnb2	spectrin beta 2	Tight junction	SMAD protein nuclear translocation///actin binding///barbed-end actin filament capping///calmodulin binding///common-partner SMAD protein phosphorylation///cytoskeleton///membrane///nucleus///plasma membrane///protein binding
2	Nrl	20742	0	0.738	0	0	0.9	2	0.819	Spnb2	spectrin beta 2	Tight junction	SMAD protein nuclear translocation///actin binding///barbed-end actin filament capping///calmodulin binding///common-partner SMAD protein phosphorylation///cytoskeleton///membrane///nucleus///plasma membrane///protein binding
2	Rho	20747	0.692	0	0	0.7	0.87	3	0.754	Spop	speckle-type POZ protein		nucleus///protein binding
2	Nrl	20747	0.676	0	0	0.8	0.891	3	0.789	Spop	speckle-type POZ protein		nucleus///protein binding
2	Neurod1	20833	0	0	0.7	0.7	0	2	0.7	Ssrp1	structure specific recognition protein 1		DNA binding///chromatin///nucleus///regulation of transcription, DNA-dependent
2	Rb1	20833	0	0.833	0.9	0	0	2	0.867	Ssrp1	structure specific recognition protein 1		DNA binding///chromatin///nucleus///regulation of transcription, DNA-dependent
2	Crx	20843	0	0.667	0.872	0	0	2	0.769	Stag2	stromal antigen 2		cell cycle///cell division///chromosome segregation///meiosis///mitosis///nucleus
2	Nrl	20843	0	0.69	0	0.7	0	2	0.695	Stag2	stromal antigen 2		cell cycle///cell division///chromosome segregation///meiosis///mitosis///nucleus
2	Rho	20916	0	0	0.7	0.7	0	2	0.7	Sucla2	succinate-Coenzyme A ligase, ADP-forming, beta subunit	Citrate cycle (TCA cycle)///Propanoate metabolism///C5-Branched dibasic acid metabolism///Reductive carboxylate cycle (CO2 fixation)	catalytic activity///ligase activity///metabolism///mitochondrion///succinate-CoA ligase (ADP-forming) activity///succinate-CoA ligase activity///tricarboxylic acid cycle
2	Nrl	20916	0	0.714	0	0.8	0	2	0.757	Sucla2	succinate-Coenzyme A ligase, ADP-forming, beta subunit	Citrate cycle (TCA cycle)///Propanoate metabolism///C5-Branched dibasic acid metabolism///Reductive carboxylate cycle (CO2 fixation)	catalytic activity///ligase activity///metabolism///mitochondrion///succinate-CoA ligase (ADP-forming) activity///succinate-CoA ligase activity///tricarboxylic acid cycle
2	Rb1	20924	0	0	0.9	0.9	0	2	0.9	Supt5h	suppressor of Ty 5 homolog (S. cerevisiae)		nucleus///regulation of transcription, DNA-dependent///transcription///transcriptional elongation regulator activity
2	Neurod1	20924	0	0	0.7	1	0	2	0.85	Supt5h	suppressor of Ty 5 homolog (S. cerevisiae)		nucleus///regulation of transcription, DNA-dependent///transcription///transcriptional elongation regulator activity
2	Nrl	20971	0	0	0.7	0	0.864	2	0.782	Sdc4	syndecan 4	ECM-receptor interaction///Cell adhesion molecules (CAMs)	cell surface///cytoskeletal protein binding///integral to membrane///membrane
2	Rho	20971	0	0	0.9	0	0.943	2	0.922	Sdc4	syndecan 4	ECM-receptor interaction///Cell adhesion molecules (CAMs)	cell surface///cytoskeletal protein binding///integral to membrane///membrane
2	Nrl	20972	0	0.69	0.8	0	0	2	0.745	Syngr1	synaptogyrin 1		integral to membrane///membrane///protein targeting///synapse///synaptic vesicle
2	Crx	20972	0	0.714	0.821	0	0	2	0.768	Syngr1	synaptogyrin 1		integral to membrane///membrane///protein targeting///synapse///synaptic vesicle
[truncated: 876 more rows]
