# Supplementary material for: Using a Seed-Network to Query Multiple Large-Scale Gene Expression Datasets from the Developing Retina in Order to Identify and Prioritize Experimental Targets
Source: Bioinform Biol Insights. 2008 Feb 1;2:401–12. doi: 10.4137/bbi.s417 (PMC2735966; doi:10.4137/bbi.s417)
Supplement: Supplementary Table 3: 3a: — KEGG annotations retrieved using the list of genes positively correlated with multiple rod seed network genes. This table lists the number of times an annotation was retrieved. [file Supp_table_3a.xls]

## Sheet: Sheet1
MAPK signaling pathway				19
Oxidative phosphorylation				17
Purine metabolism				11
Glycolysis / Gluconeogenesis				11
Tight junction				11
Insulin signaling pathway				11
Neuroactive ligand-receptor interaction				10
Calcium signaling pathway				10
Long-term depression				8
Focal adhesion				8
Arginine and proline metabolism				8
ATP synthesis				8
Regulation of actin cytoskeleton				8
Jak-STAT signaling pathway				7
Glycerophospholipid metabolism				7
Pentose phosphate pathway				7
Gap junction				7
Long-term potentiation				7
Fructose and mannose metabolism				7
Phosphatidylinositol signaling system				7
Natural killer cell mediated cytotoxicity				6
Lysine degradation				6
Carbon fixation				6
Neurodegenerative Disorders				6
Pyruvate metabolism				6
Glutamate metabolism				6
Tryptophan metabolism				5
Urea cycle and metabolism of amino groups				5
Butanoate metabolism				5
Antigen processing and presentation				5
Leukocyte transendothelial migration				5
Citrate cycle (TCA cycle)				5
Arachidonic acid metabolism				5
Apoptosis				5
Axon guidance				5
Galactose metabolism				5
Type II diabetes mellitus				4
Notch signaling pathway				4
Valine, leucine and isoleucine degradation				4
Tyrosine metabolism				4
Adipocytokine signaling pathway				4
Fatty acid metabolism				4
Selenoamino acid metabolism				4
Proteasome				4
ECM-receptor interaction				4
Huntington's disease				4
SNARE interactions in vesicular transport				4
Cell cycle				4
Nitrogen metabolism				4
Inositol phosphate metabolism				4
Alanine and aspartate metabolism				4
Hematopoietic cell lineage				3
Glycosphingolipid metabolism				3
Phenylalanine, tyrosine and tryptophan biosynthesis				3
Porphyrin and chlorophyll metabolism				3
beta-Alanine metabolism				3
N-Glycan biosynthesis				3
TGF-beta signaling pathway				3
Glutathione metabolism				3
T cell receptor signaling pathway				3
ABC transporters - General				3
Cysteine metabolism				3
Cell adhesion molecules (CAMs)				3
Nicotinate and nicotinamide metabolism				3
Chondroitin / Heparan sulfate biosynthesis				3
Starch and sucrose metabolism				3
Propanoate metabolism				3
Benzoate degradation via CoA ligation				3
Vitamin B6 metabolism				2
Cytokine-cytokine receptor interaction				2
Dorso-ventral axis formation				2
Prion disease				2
Linoleic acid metabolism				2
Complement and coagulation cascades				2
Keratan sulfate biosynthesis				2
One carbon pool by folate				2
Bile acid biosynthesis				2
Phenylalanine metabolism				2
Circadian rhythm				2
Metabolism of xenobiotics by cytochrome P450				2
Cell Communication				2
Tetrachloroethene degradation				2
Type I diabetes mellitus				2
Bisphenol A degradation				2
Fatty acid elongation in mitochondria				2
Limonene and pinene degradation				2
Methionine metabolism				2
Novobiocin biosynthesis				2
Alzheimer's disease				2
Biotin metabolism				2
Aminosugars metabolism				2
D-Glutamine and D-glutamate metabolism				2
Hedgehog signaling pathway				2
gamma-Hexachlorocyclohexane degradation				2
B cell receptor signaling pathway				2
Alkaloid biosynthesis I				2
DNA polymerase				2
Aminoacyl-tRNA synthetases				1
1- and 2-Methylnaphthalene degradation				1
Benzoate degradation via hydroxylation				1
Nucleotide sugars metabolism				1
Caprolactam degradation				1
Thiamine metabolism				1
Glycine, serine and threonine metabolism				1
Androgen and estrogen metabolism				1
Alkaloid biosynthesis II				1
Histidine metabolism				1
Riboflavin metabolism				1
Parkinson's disease				1
Taurine and hypotaurine metabolism				1
Streptomycin biosynthesis				1
Ascorbate and aldarate metabolism				1
Dentatorubropallidoluysian atrophy (DRPLA)				1
Glycosylphosphatidylinositol(GPI)-anchor biosynthesis				1
Protein export				1
Glycerolipid metabolism				1
Valine, leucine and isoleucine biosynthesis				1
Ethylbenzene degradation				1
O-Glycan biosynthesis				1
2,4-Dichlorobenzoate degradation				1
Aminophosphonate metabolism				1
Nitrobenzene degradation				1
Sulfur metabolism				1
Pyrimidine metabolism				1
C5-Branched dibasic acid metabolism				1
Toll-like receptor signaling pathway				1
Adherens junction				1
Basal transcription factors				1
Amyotrophic lateral sclerosis (ALS)				1
Folate biosynthesis				1
Reductive carboxylate cycle (CO2 fixation)				1
Diterpenoid biosynthesis				1
