# Supplementary material for: Using a Seed-Network to Query Multiple Large-Scale Gene Expression Datasets from the Developing Retina in Order to Identify and Prioritize Experimental Targets
Source: Bioinform Biol Insights. 2008 Feb 1;2:401–12. doi: 10.4137/bbi.s417 (PMC2735966; doi:10.4137/bbi.s417)
Supplement: 3b: — This list contains genes positively correlated with multiple seed network genes that also have an annotation linking them to a pathway. Genes are listed by their Unigene symbol and are grouped according to the signaling pathways with which they are associated. [file Supp_table_3b.xls]

## Sheet: Sheet1
11304	Abca4	ABC transporters - General
11305	Abca2	ABC transporters - General
17250	Abcc1	ABC transporters - General
22330	Vcl	Adherens junction///Regulation of actin cytoskeleton///Leukocyte transendothelial migration///Focal adhesion
72674	Adipor1	Adipocytokine signaling pathway
16451	Jak1	Adipocytokine signaling pathway///Jak-STAT signaling pathway
56717	Frap1	Adipocytokine signaling pathway///Type II diabetes mellitus///Insulin signaling pathway
234734	Aars	Aminoacyl-tRNA synthetases///Alanine and aspartate metabolism
72017	Cyb5r1	Aminosugars metabolism
54384	Mtmr7	Aminosugars metabolism///Vitamin B6 metabolism///Riboflavin metabolism///Thiamine metabolism///Nicotinate and nicotinamide metabolism///Fructose and mannose metabolism
380684	Nefh	Amyotrophic lateral sclerosis (ALS)///Neurodegenerative Disorders
15469	Prmt1	Androgen and estrogen metabolism///Aminophosphonate metabolism///Selenoamino acid metabolism///Histidine metabolism///Tryptophan metabolism///Tyrosine metabolism///Nitrobenzene degradation
13030	Ctsb	Antigen processing and presentation
13039	Ctsl	Antigen processing and presentation
12633	Cflar	Apoptosis
19085	Prkar1b	Apoptosis///Insulin signaling pathway
19215	Ptgds	Arachidonic acid metabolism
96979	Ptges2	Arachidonic acid metabolism
20229	Sat1	Arginine and proline metabolism
11847	Arg2	Arginine and proline metabolism///Urea cycle and metabolism of amino groups
18242	Oat	Arginine and proline metabolism///Urea cycle and metabolism of amino groups
11964	Atp6v1a	ATP synthesis///Oxidative phosphorylation
11966	Atp6v1b2	ATP synthesis///Oxidative phosphorylation
76252	Atp6v0e2	ATP synthesis///Oxidative phosphorylation
12568	Cdk5	Axon guidance
226251	Ablim1	Axon guidance
14884	Gtf2h1	Basal transcription factors
20603	Sms	beta-Alanine metabolism///Urea cycle and metabolism of amino groups///Arginine and proline metabolism
114874	Ddhd1	Butanoate metabolism///2,4-Dichlorobenzoate degradation///Alkaloid biosynthesis II
18597	Pdha1	Butanoate metabolism///Glycolysis / Gluconeogenesis///Pyruvate metabolism///Valine, leucine and isoleucine biosynthesis
11739	Slc25a4	Calcium signaling pathway
11740	Slc25a5	Calcium signaling pathway
11938	Atp2a2	Calcium signaling pathway
22333	Vdac1	Calcium signaling pathway
54652	Cacna1f	Calcium signaling pathway///MAPK signaling pathway
17436	Mod1	Carbon fixation///Pyruvate metabolism
102657	Cd276	Cell adhesion molecules (CAMs)
269116	Nfasc	Cell adhesion molecules (CAMs)
22630	Ywhaq	Cell cycle
50793	Orc3l	Cell cycle
14042	Ext1	Chondroitin / Heparan sulfate biosynthesis
76898	B3gat1	Chondroitin / Heparan sulfate biosynthesis
269941	Chsy1	Chondroitin / Heparan sulfate biosynthesis
12753	Clock	Circadian rhythm
18627	Per2	Circadian rhythm
67834	Idh3a	Citrate cycle (TCA cycle)
66945	Sdha	Citrate cycle (TCA cycle)///Oxidative phosphorylation
20916	Sucla2	Citrate cycle (TCA cycle)///Propanoate metabolism///C5-Branched dibasic acid metabolism///Reductive carboxylate cycle (CO2 fixation)
12628	Cfh	Complement and coagulation cascades
12509	Cd59a	Complement and coagulation cascades///Hematopoietic cell lineage
21944	Tnfsf12	Cytokine-cytokine receptor interaction
14660	Gls	D-Glutamine and D-glutamate metabolism///Nitrogen metabolism///Glutamate metabolism
74443	4933406E20Rik	Diterpenoid biosynthesis
18970	Polb	DNA polymerase
50776	Polg2	DNA polymerase
64051	Sv2a	ECM-receptor interaction
68655	Fndc1	ECM-receptor interaction
20971	Sdc4	ECM-receptor interaction///Cell adhesion molecules (CAMs)
26922	Mecr	Fatty acid elongation in mitochondria
97212	Hadha	Fatty acid elongation in mitochondria///Tryptophan metabolism///Caprolactam degradation///Valine, leucine and isoleucine degradation///Lysine degradation///Propanoate metabolism///Butanoate metabolism///Fatty acid metabolism///beta-Alanine metabolism///Limonene and pinene degradation///Benzoate degradation via CoA ligation
11430	Acox1	Fatty acid metabolism
12894	Cpt1a	Fatty acid metabolism///Adipocytokine signaling pathway
21894	Tln1	Focal adhesion
22370	Vtn	Focal adhesion///Cell Communication///ECM-receptor interaction
14784	Grb2	Focal adhesion///Dorso-ventral axis formation///T cell receptor signaling pathway///Insulin signaling pathway///MAPK signaling pathway///Gap junction///Natural killer cell mediated cytotoxicity///Jak-STAT signaling pathway///Neurodegenerative Disorders///Huntington's disease
22323	Vasp	Focal adhesion///Leukocyte transendothelial migration
18640	Pfkfb2	Fructose and mannose metabolism
11674	Aldoa	Fructose and mannose metabolism///Carbon fixation///Pentose phosphate pathway///Glycolysis / Gluconeogenesis
18641	Pfkl	Fructose and mannose metabolism///Galactose metabolism///Insulin signaling pathway///Pentose phosphate pathway///Glycolysis / Gluconeogenesis
20148	Dhrs3	gamma-Hexachlorocyclohexane degradation///Bisphenol A degradation///Benzoate degradation via CoA ligation///1- and 2-Methylnaphthalene degradation///Ethylbenzene degradation///Limonene and pinene degradation
11647	Akp2	gamma-Hexachlorocyclohexane degradation///Folate biosynthesis
14617	Gja9	Gap junction///Cell Communication
13489	Drd2	Gap junction///Neuroactive ligand-receptor interaction
14854	Gss	Glutamate metabolism///Glutathione metabolism
14779	Gpx4	Glutathione metabolism///Arachidonic acid metabolism
27226	Pla2g7	Glycerophospholipid metabolism
75320	Etnk1	Glycerophospholipid metabolism
14732	Gpam	Glycerophospholipid metabolism///Glycerolipid metabolism
74596	Cds1	Glycerophospholipid metabolism///Phosphatidylinositol signaling system
12183	Bpgm	Glycolysis / Gluconeogenesis
56421	Pfkp	Glycolysis / Gluconeogenesis///Fructose and mannose metabolism///Insulin signaling pathway///Galactose metabolism///Pentose phosphate pathway
11676	Aldoc	Glycolysis / Gluconeogenesis///Fructose and mannose metabolism///Pentose phosphate pathway///Carbon fixation
13807	Eno2	Glycolysis / Gluconeogenesis///Phenylalanine, tyrosine and tryptophan biosynthesis
13244	Degs1	Glycosphingolipid metabolism
20597	Smpd1	Glycosphingolipid metabolism
223753	Cerk	Glycosphingolipid metabolism
276846	Pigs	Glycosylphosphatidylinositol(GPI)-anchor biosynthesis
13363	Dhh	Hedgehog signaling pathway
12484	Cd24a	Hematopoietic cell lineage
12527	Cd9	Hematopoietic cell lineage
12757	Clta	Huntington's disease
13191	Dctn1	Huntington's disease
74325	Cltb	Huntington's disease
13666	Eif2ak3	Inositol phosphate metabolism///Phosphatidylinositol signaling system///Nicotinate and nicotinamide metabolism///Benzoate degradation via CoA ligation
14251	Flot1	Insulin signaling pathway
74370	4932417H02Rik	Insulin signaling pathway
19084	Prkar1a	Insulin signaling pathway///Apoptosis
16391	Isgf3g	Jak-STAT signaling pathway
56468	Socs5	Jak-STAT signaling pathway
56469	Pias1	Jak-STAT signaling pathway
229615	Pias3	Jak-STAT signaling pathway
54371	Chst2	Keratan sulfate biosynthesis
54354	Rassf5	Leukocyte transendothelial migration
14681	Gnao1	Long-term depression
14687	Gnaz	Long-term depression
26395	Map2k1	Long-term depression///Dorso-ventral axis formation///MAPK signaling pathway///Natural killer cell mediated cytotoxicity///Long-term potentiation///Gap junction///Focal adhesion///Regulation of actin cytoskeleton///Insulin signaling pathway
14800	Gria2	Long-term depression///Neuroactive ligand-receptor interaction///Long-term potentiation
54195	Gucy1b3	Long-term depression///Purine metabolism///Gap junction
72930	Ppp2r2b	Long-term depression///Tight junction///Wnt signaling pathway
26754	Cops5	Lysine degradation///Biotin metabolism
76219	6530401D17Rik	Lysine degradation///Biotin metabolism
78920	Dlst	Lysine degradation///Citrate cycle (TCA cycle)
12296	Cacnb2	MAPK signaling pathway
13163	Daxx	MAPK signaling pathway
13198	Ddit3	MAPK signaling pathway
19417	Rasgrf1	MAPK signaling pathway
26401	Map3k1	MAPK signaling pathway
56613	Rps6ka4	MAPK signaling pathway
225028	Map4k3	MAPK signaling pathway
12369	Casp7	MAPK signaling pathway///Alzheimer's disease///Neurodegenerative Disorders///Apoptosis///Dentatorubropallidoluysian atrophy (DRPLA)
15526	Hspa9a	MAPK signaling pathway///Antigen processing and presentation
193740	Hspa1a	MAPK signaling pathway///Antigen processing and presentation
18784	Pla2g5	MAPK signaling pathway///Long-term depression///Linoleic acid metabolism///Glycerophospholipid metabolism///Arachidonic acid metabolism
11911	Atf4	MAPK signaling pathway///Long-term potentiation
14870	Gstp1	Metabolism of xenobiotics by cytochrome P450///Glutathione metabolism
229709	Ahcyl1	Methionine metabolism///Selenoamino acid metabolism
13200	Ddost	N-Glycan biosynthesis
140481	Man2a2	N-Glycan biosynthesis
14595	B4galt1	N-Glycan biosynthesis///Galactose metabolism///Keratan sulfate biosynthesis
54446	Nfat5	Natural killer cell mediated cytotoxicity///Axon guidance///T cell receptor signaling pathway///Wnt signaling pathway///B cell receptor signaling pathway
15979	Ifngr1	Natural killer cell mediated cytotoxicity///Jak-STAT signaling pathway///Cytokine-cytokine receptor interaction
13491	Drd4	Neuroactive ligand-receptor interaction
14394	Gabra1	Neuroactive ligand-receptor interaction
14406	Gabrg2	Neuroactive ligand-receptor interaction
14408	Gabrr1	Neuroactive ligand-receptor interaction
14409	Gabrr2	Neuroactive ligand-receptor interaction
14823	Grm8	Neuroactive ligand-receptor interaction
17199	Mc1r	Neuroactive ligand-receptor interaction
54393	Gabbr1	Neuroactive ligand-receptor interaction
11816	Apoe	Neurodegenerative Disorders///Alzheimer's disease
18115	Nnt	Nicotinate and nicotinamide metabolism
12349	Car2	Nitrogen metabolism
23831	Car14	Nitrogen metabolism
16449	Jag1	Notch signaling pathway
18519	Pcaf	Notch signaling pathway
20602	Ncor2	Notch signaling pathway
13017	Ctbp2	Notch signaling pathway///Wnt signaling pathway
171212	Galnt10	O-Glycan biosynthesis
14450	Gart	One carbon pool by folate///Purine metabolism
98878	Ehd4	One carbon pool by folate///Pyrimidine metabolism
66108	Ndufa9	Oxidative phosphorylation
66445	Cyc1	Oxidative phosphorylation
68202	Ndufa5	Oxidative phosphorylation
68342	Ndufb10	Oxidative phosphorylation
70316	Ndufab1	Oxidative phosphorylation
74776	Ppa2	Oxidative phosphorylation
226646	Ndufs2	Oxidative phosphorylation
227197	Ndufs1	Oxidative phosphorylation
11957	Atp5j	Oxidative phosphorylation///ATP synthesis
11984	Atp6v0c	Oxidative phosphorylation///ATP synthesis
66335	Atp6v1c1	Oxidative phosphorylation///ATP synthesis
73834	Atp6v1d	Oxidative phosphorylation///ATP synthesis
114143	Atp6v0b	Oxidative phosphorylation///ATP synthesis
22201	Ube1x	Parkinson's disease
21351	Taldo1	Pentose phosphate pathway
52858	Cdipt	Phosphatidylinositol signaling system///Glycerophospholipid metabolism
104015	Synj1	Phosphatidylinositol signaling system///Inositol phosphate metabolism
212111	Inpp5a	Phosphatidylinositol signaling system///Inositol phosphate metabolism
12892	Cpox	Porphyrin and chlorophyll metabolism
14319	Fth1	Porphyrin and chlorophyll metabolism
109778	Blvra	Porphyrin and chlorophyll metabolism
14828	Hspa5	Prion disease///MAPK signaling pathway///Neurodegenerative Disorders///Antigen processing and presentation
19122	Prnp	Prion disease///Neurodegenerative Disorders
16828	Ldha	Propanoate metabolism///Pyruvate metabolism///Glycolysis / Gluconeogenesis///Cysteine metabolism
19179	Psmc1	Proteasome
26442	Psma5	Proteasome
26445	Psmb2	Proteasome
26446	Psmb3	Proteasome
24067	Srp54	Protein export
11639	Ak3l1	Purine metabolism
14923	Guk1	Purine metabolism
18587	Pde6b	Purine metabolism
18588	Pde6g	Purine metabolism
23917	Impdh1	Purine metabolism
218461	Pde8b	Purine metabolism
11512	Adcy6	Purine metabolism///Gap junction
14651	Hagh	Pyruvate metabolism
109801	Glo1	Pyruvate metabolism
18645	Pfn2	Regulation of actin cytoskeleton
19684	Rdx	Regulation of actin cytoskeleton
76709	Arpc2	Regulation of actin cytoskeleton
16886	Limk2	Regulation of actin cytoskeleton///Axon guidance
107589	Mylk	Regulation of actin cytoskeleton///Focal adhesion///Calcium signaling pathway
117150	Pip5k2c	Regulation of actin cytoskeleton///Inositol phosphate metabolism///Phosphatidylinositol signaling system
232087	Mat2a	Selenoamino acid metabolism///Methionine metabolism
20614	Snap25	SNARE interactions in vesicular transport
20908	Stx3	SNARE interactions in vesicular transport
22318	Vamp2	SNARE interactions in vesicular transport
56389	Stx5a	SNARE interactions in vesicular transport
11722	Amy1	Starch and sucrose metabolism
14751	Gpi1	Starch and sucrose metabolism///Glycolysis / Gluconeogenesis///Pentose phosphate pathway
72157	Pgm2	Starch and sucrose metabolism///Streptomycin biosynthesis///Galactose metabolism///Pentose phosphate pathway///Glycolysis / Gluconeogenesis
23971	Papss1	Sulfur metabolism///Selenoamino acid metabolism///Purine metabolism
13850	Ephx2	Tetrachloroethene degradation///Metabolism of xenobiotics by cytochrome P450///Arachidonic acid metabolism
77974	Rdh12	Tetrachloroethene degradation///Nucleotide sugars metabolism///Lysine degradation///Glycine, serine and threonine metabolism///Fructose and mannose metabolism///Bile acid biosynthesis///Galactose metabolism///Butanoate metabolism///Bisphenol A degradation///Linoleic acid metabolism///Glycerophospholipid metabolism///Ascorbate and aldarate metabolism
17125	Smad1	TGF-beta signaling pathway
21781	Tfdp1	TGF-beta signaling pathway///Cell cycle
12361	Cask	Tight junction
13822	Epb4.1l2	Tight junction
20740	Spna2	Tight junction
20742	Spnb2	Tight junction
21873	Tjp2	Tight junction
56449	Csda	Tight junction
269587	Epb4.1	Tight junction
18754	Prkce	Tight junction///Type II diabetes mellitus
26416	Mapk14	Toll-like receptor signaling pathway///Leukocyte transendothelial migration///MAPK signaling pathway
16924	Lnx1	Tryptophan metabolism
105689	Phr1	Tryptophan metabolism
18293	Ogdh	Tryptophan metabolism///Citrate cycle (TCA cycle)///Lysine degradation
12876	Cpe	Type I diabetes mellitus
14415	Gad1	Type I diabetes mellitus///Taurine and hypotaurine metabolism///Butanoate metabolism///Glutamate metabolism///Alanine and aspartate metabolism///beta-Alanine metabolism
18746	Pkm2	Type II diabetes mellitus///Carbon fixation///Glycolysis / Gluconeogenesis///Pyruvate metabolism///Purine metabolism///Insulin signaling pathway
18762	Prkcz	Type II diabetes mellitus///Tight junction///Insulin signaling pathway
13190	Dct	Tyrosine metabolism
14719	Got2	Tyrosine metabolism///Novobiocin biosynthesis///Glutamate metabolism///Cysteine metabolism///Phenylalanine metabolism///Alkaloid biosynthesis I///Arginine and proline metabolism///Alanine and aspartate metabolism///Phenylalanine, tyrosine and tryptophan biosynthesis///Carbon fixation
14718	Got1	Tyrosine metabolism///Phenylalanine metabolism///Alanine and aspartate metabolism///Arginine and proline metabolism///Phenylalanine, tyrosine and tryptophan biosynthesis///Glutamate metabolism///Carbon fixation///Novobiocin biosynthesis///Alkaloid biosynthesis I///Cysteine metabolism
12716	Ckmt1	Urea cycle and metabolism of amino groups///Arginine and proline metabolism
14661	Glud1	Urea cycle and metabolism of amino groups///Glutamate metabolism///D-Glutamine and D-glutamate metabolism///Nitrogen metabolism///Arginine and proline metabolism
56357	Ivd	Valine, leucine and isoleucine degradation
58875	Hibadh	Valine, leucine and isoleucine degradation
113868	Acaa1a	Valine, leucine and isoleucine degradation///Fatty acid metabolism///Bile acid biosynthesis///Benzoate degradation via hydroxylation
103711	Pnpo	Vitamin B6 metabolism
106042	Prickle1	Wnt signaling pathway
12325	Camk2g	Wnt signaling pathway///Calcium signaling pathway///Long-term potentiation
56438	Rbx1	Wnt signaling pathway///Cell cycle///TGF-beta signaling pathway
103583	Fbxw11	Wnt signaling pathway///Hedgehog signaling pathway
108058	Camk2d	Wnt signaling pathway///Long-term potentiation///Calcium signaling pathway
18750	Prkca	Wnt signaling pathway///Long-term potentiation///Gap junction///Calcium signaling pathway///Natural killer cell mediated cytotoxicity///Long-term depression///Focal adhesion///Leukocyte transendothelial migration///Tight junction///Phosphatidylinositol signaling system///MAPK signaling pathway
19058	Ppp3r1	Wnt signaling pathway///Natural killer cell mediated cytotoxicity///B cell receptor signaling pathway///Apoptosis///Calcium signaling pathway///MAPK signaling pathway///Axon guidance///T cell receptor signaling pathway///Long-term potentiation
