# Supplementary material for: Using a Seed-Network to Query Multiple Large-Scale Gene Expression Datasets from the Developing Retina in Order to Identify and Prioritize Experimental Targets
Source: Bioinform Biol Insights. 2008 Feb 1;2:401–12. doi: 10.4137/bbi.s417 (PMC2735966; doi:10.4137/bbi.s417)
Supplement: 3c: — KEGG annotations retrieved using the list of genes negatively correlated with multiple rod seed network genes. This table lists the number of times an annotation was retrieved. [file Supp_table_3c.xls]

## Sheet: Sheet4
20
13
12
11
10
9
9
8
8
7
6
6
6
6
6
6
5
5
4
4
4
4
4
3
3
3
3
3
3
3
2
2
2
2
2
2
2
2
2
2
2
2
2
2
2
2
2
1
1
1
1
1
1
1
1
1
1
1
1
1
1
1
1
1
1
1
1
1
1
1
1
1
1
1
1
1
1

## Sheet: Sheet1
Ribosome				33
MAPK signaling pathway				25
Cell cycle				20
Axon guidance				13
Regulation of actin cytoskeleton				12
Pyrimidine metabolism				11
Focal adhesion				10
Tight junction				9
Purine metabolism				9
Wnt signaling				8
Gap junction				8
Leukocyte transendothelial migration				7
Adherens Junction				6
T cell receptor signaling pathway				6
Apoptosis				6
Insulin signaling				6
Metabolism of xenobiotics by cytochrome p450				6
Notch signaling pathway				6
Cell adhesion molecules (CAMs)				5
Jak-STAT signaling pathway				5
Cytokine-cytokine receptor interaction				4
Long-term depression				4
Glutathione metabolism				4
Hematopoietic cell lineage				4
Proteasome				4
Adipocytokine signaling pathway				3
Antigen processing and presentation				3
Toll-like receptor signaling pathway				3
Phosphatidylinositol signaling system				3
Calcium signaling pathway				3
DNA polymerase				3
ECM-receptor interaction				3
TGF-beta signaling pathway				2
Amylotrophic lateral sclerosis (ALS)				2
Inositol phosphate metabolism				2
Cell communication				2
Fatty acid biosynthesis				2
Starch and sucrose metabolism				2
Glycolysis				2
Gluconeogenesis				2
Methane metabolism				2
Tyrosine metabolsim				2
Glycosylphosphatidylinositol(GPI)-anchor biosynthesis				2
Hedgehog signaling pathway				2
Maturity onset diabetes of the young				2
Long-term potentiation				2
Protein export				2
Nicotinate and nicotinamide metabolism				2
Natural killer cell mediated cytotoxicity				2
B cell receptor signaling pathway				2
ABC transporters-General				1
Aminosugars metabolism				1
Huntington's disease				1
ATP synthesis				1
Oxidative phosphorylation				1
Benzoate degradation via CoA ligation				1
Prion disease				1
Folate biosynthesis				1
Reductive carboxylate cycle (Co2 fixation)				1
Citrate Cycle (TCA cycle)				1
Glycerophospholipid metabolism				1
Bile acid synthesis				1
Phenylalanine metabolism				1
Histidine metabolism				1
Glycosaminoglycan degredation				1
Glycosphingolipid metabolism				1
Keratan sulfate biosynthesis				1
One carbon pool by folate				1
N-Glycan biosynthesis				1
Neuroactive ligand-receptor interaction				1
Neurodegenerative Disorders				1
Pantothenate and CoA biosynthesis				1
Porphyrin and chlorophyll metabolism				1
Vitamin B6 metabolism				1
Glycine, serine and threonine metabolism				1
Glycerolipid metabolism				1
1- and 2-Methylnaphthalene degradation				1
