# Supplementary material for: Using a Seed-Network to Query Multiple Large-Scale Gene Expression Datasets from the Developing Retina in Order to Identify and Prioritize Experimental Targets
Source: Bioinform Biol Insights. 2008 Feb 1;2:401–12. doi: 10.4137/bbi.s417 (PMC2735966; doi:10.4137/bbi.s417)
Supplement: 3d: — This list contains genes negatively correlated with multiple seed network genes that also have an annotation linking them to a pathway. Genes are listed by their Unigene symbol and are grouped according to the signaling pathways with which they are associated. [file Supp_table_3d.xls]

## Sheet: Sheet1
26874	Abcd2	ABC transporters - General
21812	Tgfbr1	Adherens junction///MAPK signaling pathway///TGF-beta signaling pathway///Cytokine-cytokine receptor interaction
18761	Prkcq	Adipocytokine signaling pathway///Tight junction///T cell receptor signaling pathway
57319	Smpdl3a	Aminosugars metabolism
12330	Canx	Antigen processing and presentation
15516	Hspcb	Antigen processing and presentation
19186	Psme1	Antigen processing and presentation
19085	Prkar1b	Apoptosis///Insulin signaling pathway
22059	Trp53	Apoptosis///MAPK signaling pathway///Cell cycle///Huntington's disease///Wnt signaling pathway///Amyotrophic lateral sclerosis (ALS)
16179	Irak1	Apoptosis///Toll-like receptor signaling pathway
76252	Atp6v0e2	ATP synthesis///Oxidative phosphorylation
13637	Efna2	Axon guidance
13642	Efnb2	Axon guidance
13839	Epha5	Axon guidance
18186	Nrp1	Axon guidance
140570	Plxnb2	Axon guidance
11350	Abl1	Axon guidance///Cell cycle
12767	Cxcr4	Axon guidance///Cytokine-cytokine receptor interaction///Leukocyte transendothelial migration
14773	Gprk5	Benzoate degradation via CoA ligation///Inositol phosphate metabolism///Phosphatidylinositol signaling system///Nicotinate and nicotinamide metabolism
19055	Ppp3ca	Calcium signaling pathway///Apoptosis///T cell receptor signaling pathway///MAPK signaling pathway///Axon guidance///Amyotrophic lateral sclerosis (ALS)///Wnt signaling pathway///Long-term potentiation///B cell receptor signaling pathway///Natural killer cell mediated cytotoxicity
18799	Plcd1	Calcium signaling pathway///Inositol phosphate metabolism///Phosphatidylinositol signaling system
12558	Cdh2	Cell adhesion molecules (CAMs)
58998	Pvrl3	Cell adhesion molecules (CAMs)///Adherens junction
226180	Ina	Cell Communication
12235	Bub1	Cell cycle
12442	Ccnb2	Cell cycle
12566	Cdk2	Cell cycle
12577	Cdkn1c	Cell cycle
17215	Mcm3	Cell cycle
17216	Mcm2	Cell cycle
17219	Mcm6	Cell cycle
17220	Mcm7	Cell cycle
18538	Pcna	Cell cycle
22627	Ywhae	Cell cycle
23834	Cdc6	Cell cycle
59008	Anapc5	Cell cycle
66156	Anapc11	Cell cycle
99152	Anapc2	Cell cycle
107995	Cdc20	Cell cycle
12534	Cdc2a	Cell cycle///Gap junction
57266	Cxcl14	Cytokine-cytokine receptor interaction///Leukocyte transendothelial migration
50776	Polg2	DNA polymerase
16410	Itgav	ECM-receptor interaction///Focal adhesion///Regulation of actin cytoskeleton///Cell adhesion molecules (CAMs)
16772	Lama1	ECM-receptor interaction///Prion disease///Focal adhesion///Cell Communication
14104	Fasn	Fatty acid biosynthesis///Insulin signaling pathway
12389	Cav1	Focal adhesion
16419	Itgb5	Focal adhesion///ECM-receptor interaction///Regulation of actin cytoskeleton
192176	Flna	Focal adhesion///MAPK signaling pathway
71990	Ddx54	Folate biosynthesis///Starch and sucrose metabolism
22146	Tuba6	Gap junction
22152	Tubb3	Gap junction
22154	Tubb5	Gap junction
227613	Tubb2c	Gap junction
14679	Gnai3	Gap junction///Axon guidance///Long-term depression///Tight junction///Leukocyte transendothelial migration
14862	Gstm1	Glutathione metabolism///Metabolism of xenobiotics by cytochrome P450
14866	Gstm5	Glutathione metabolism///Metabolism of xenobiotics by cytochrome P450
269951	Idh2	Glutathione metabolism///Reductive carboxylate cycle (CO2 fixation)///Citrate cycle (TCA cycle)
18476	Pafah1b3	Glycerophospholipid metabolism
11532	Adh5	Glycolysis / Gluconeogenesis///Methane metabolism///Fatty acid metabolism///Bile acid biosynthesis///Tyrosine metabolism///Metabolism of xenobiotics by cytochrome P450///Glycerolipid metabolism///1- and 2-Methylnaphthalene degradation
56847	Aldh1a3	Glycolysis / Gluconeogenesis///Tyrosine metabolism///Phenylalanine metabolism///Histidine metabolism///Metabolism of xenobiotics by cytochrome P450
15932	Idua	Glycosaminoglycan degradation
20397	Sgpl1	Glycosphingolipid metabolism
18701	Pigf	Glycosylphosphatidylinositol(GPI)-anchor biosynthesis
72084	Pigx	Glycosylphosphatidylinositol(GPI)-anchor biosynthesis
14451	Gas1	Hedgehog signaling pathway
319757	Smo	Hedgehog signaling pathway
12479	Cd1d1	Hematopoietic cell lineage
12484	Cd24a	Hematopoietic cell lineage
22042	Tfrc	Hematopoietic cell lineage
19268	Ptprf	Insulin signaling pathway///Adherens junction///Cell adhesion molecules (CAMs)
11651	Akt1	Insulin signaling pathway///Focal adhesion///MAPK signaling pathway///Adipocytokine signaling pathway///T cell receptor signaling pathway///B cell receptor signaling pathway///Toll-like receptor signaling pathway///Tight junction///Apoptosis///Jak-STAT signaling pathway
17347	Mknk2	Insulin signaling pathway///MAPK signaling pathway
18712	Pim1	Jak-STAT signaling pathway
16452	Jak2	Jak-STAT signaling pathway///Adipocytokine signaling pathway
18414	Osmr	Jak-STAT signaling pathway///Cytokine-cytokine receptor interaction
54371	Chst2	Keratan sulfate biosynthesis
12540	Cdc42	Leukocyte transendothelial migration///Adherens junction///T cell receptor signaling pathway///Tight junction///MAPK signaling pathway///Axon guidance///Regulation of actin cytoskeleton///Focal adhesion
83964	Jam3	Leukocyte transendothelial migration///Tight junction///Cell adhesion molecules (CAMs)
14687	Gnaz	Long-term depression
12366	Casp2	MAPK signaling pathway
16765	Stmn1	MAPK signaling pathway
56613	Rps6ka4	MAPK signaling pathway
12371	Casp9	MAPK signaling pathway///Apoptosis
18508	Pax6	Maturity onset diabetes of the young
14873	Gsto1	Metabolism of xenobiotics by cytochrome P450///Glutathione metabolism
13078	Cyp1b1	Metabolism of xenobiotics by cytochrome P450///Tryptophan metabolism
17769	Mthfr	Methane metabolism///One carbon pool by folate
20440	St6gal1	N-Glycan biosynthesis
12257	Bzrp	Neuroactive ligand-receptor interaction
50754	Fbxw7	Neurodegenerative Disorders
14357	Dtx1	Notch signaling pathway
17305	Mfng	Notch signaling pathway
20602	Ncor2	Notch signaling pathway
18128	Notch1	Notch signaling pathway///Dorso-ventral axis formation
15205	Hes1	Notch signaling pathway///Maturity onset diabetes of the young
13016	Ctbp1	Notch signaling pathway///Wnt signaling pathway
71743	Coasy	Pantothenate and CoA biosynthesis
16438	Itpr1	Phosphatidylinositol signaling system///Gap junction///Long-term potentiation///Long-term depression///Calcium signaling pathway
12870	Cp	Porphyrin and chlorophyll metabolism
17463	Psmd7	Proteasome
19166	Psma2	Proteasome
19172	Psmb4	Proteasome
19175	Psmb6	Proteasome
56529	Sec11l1	Protein export
57743	Sec61a2	Protein export
11637	Ak2	Purine metabolism
23918	Impdh2	Purine metabolism
67054	Paics	Purine metabolism
20135	Rrm2	Purine metabolism///Pyrimidine metabolism
69833	Polr2f	Purine metabolism///Pyrimidine metabolism///RNA polymerase
21877	Tk1	Pyrimidine metabolism
22247	Umps	Pyrimidine metabolism
50493	Txnrd1	Pyrimidine metabolism
51797	Ctps	Pyrimidine metabolism
80914	Uck2	Pyrimidine metabolism
19076	Prim2	Pyrimidine metabolism///DNA polymerase///Purine metabolism
18950	Pnp	Pyrimidine metabolism///Nicotinate and nicotinamide metabolism///Purine metabolism
18103	Nme2	Pyrimidine metabolism///Purine metabolism
18972	Pold2	Pyrimidine metabolism///Purine metabolism///DNA polymerase
19684	Rdx	Regulation of actin cytoskeleton
20430	Cyfip1	Regulation of actin cytoskeleton
21844	Tiam1	Regulation of actin cytoskeleton
50884	Nckap1	Regulation of actin cytoskeleton
76709	Arpc2	Regulation of actin cytoskeleton
101314	6720456B07Rik	Regulation of actin cytoskeleton
12631	Cfl1	Regulation of actin cytoskeleton///Axon guidance
12475	Cd14	Regulation of actin cytoskeleton///Hematopoietic cell lineage///MAPK signaling pathway///Toll-like receptor signaling pathway
14170	Fgf15	Regulation of actin cytoskeleton///MAPK signaling pathway
11837	Arbp	Ribosome
19921	Rpl19	Ribosome
19933	Rpl21	Ribosome
19943	Rpl28	Ribosome
19951	Rpl32	Ribosome
19983	Rpl5	Ribosome
19989	Rpl7	Ribosome
20055	Rps16	Ribosome
20068	Rps17	Ribosome
20090	Rps29	Ribosome
20102	Rps4x	Ribosome
20103	Rps5	Ribosome
20116	Rps8	Ribosome
26451	Rpl27a	Ribosome
27050	Rps3	Ribosome
27176	Rpl7a	Ribosome
27207	Rps11	Ribosome
54127	Rps28	Ribosome
54217	Rpl36	Ribosome
57294	Rps27	Ribosome
65019	Rpl23	Ribosome
66489	Rpl35	Ribosome
67281	Rpl37	Ribosome
67891	Rpl4	Ribosome
68537	Mrpl13	Ribosome
75617	Rps25	Ribosome
76808	Rpl18a	Ribosome
78294	Rps27a	Ribosome
110954	Rpl10	Ribosome
114641	Rpl31	Ribosome
268449	Rpl23a	Ribosome
269261	Rpl12	Ribosome
270106	Rpl13	Ribosome
110078	Pygb	Starch and sucrose metabolism///Insulin signaling pathway
14360	Fyn	T cell receptor signaling pathway///Adherens junction///Natural killer cell mediated cytotoxicity///Focal adhesion///Axon guidance
15902	Id2	TGF-beta signaling pathway
16897	Llglh	Tight junction
12387	Ctnnb1	Tight junction///Leukocyte transendothelial migration///Wnt signaling pathway///Adherens junction///Focal adhesion
14678	Gnai2	Tight junction///Long-term depression///Axon guidance///Leukocyte transendothelial migration///Gap junction
12567	Cdk4	Tight junction///T cell receptor signaling pathway///Cell cycle
107272	Psat1	Vitamin B6 metabolism///Glycine, serine and threonine metabolism
12301	Cacybp	Wnt signaling pathway
20319	Sfrp2	Wnt signaling pathway
212398	Frat2	Wnt signaling pathway
12443	Ccnd1	Wnt signaling pathway///Jak-STAT signaling pathway///Cell cycle///Focal adhesion
